# Supplementary material for: (6aR,10aR)-6,6,9-Trimethyl-3-pentyl-6a,7,8,10a-tetra­hydro-6H-benzo[c]­chromen-1-yl 4-methyl­benzene­sulfonate
Source: Acta Crystallogr Sect E Struct Rep Online. 2008 Aug 6;64(Pt 9):o1686. doi: 10.1107/S1600536808022010 (PMC2960686; doi:10.1107/S1600536808022010)
Supplement: Supplementary file 1 [file e-64-o1686-sup1.cif]

##############################################################################
###                                                                        ###
###        Electronic paper (Acta Crystallographica Section E)             ###
###                                                                        ###
##############################################################################
#                                                                            #
# This CIF contains the data in a paper accepted for publication in Acta     #
# Crystallographica Section E. It conforms to the requirements of Notes      #
# for Authors for Section E, and has been peer reviewed under the auspices   #
# of the IUCr Commission on Journals.                                        #
#                                                                            #
# Full details of the Crystallographic Information File format               #
# are given in the paper "The Crystallographic Information File (CIF):       #
# a New Standard Archive File for Crystallography" by S. R. Hall, F. H.      #
# Allen and I. D. Brown [Acta Cryst. (1991), A47, 655-685].                  #
#                                                                            #
# The current version of the core CIF dictionary is obtainable from          #
# ftp://ftp.iucr.org/pub/cif_core.dic. The current version number is 2.4.    #
#                                                                            #
# Software is freely available for graphical display of the structure(s) in  #
# this CIF.  For information consult the CIF home page http://www.iucr.org/  #
# cif/home.html                                                              #
#                                                                            #
# This file may be used for bona fide research purposes within the           #
# scientific community so long as proper attribution is given to the journal # 
# article from which it was obtained.                                        #
#                                                                            #
##############################################################################
                                             
data_I
_audit_creation_method     SHELXL-97
_chemical_name_systematic
;
(6aR,10aR)-6,6,9-Trimethyl-3-pentyl-6a,7,8,10a-tetrahydro-6<i>H</i>-
benzo[<i>c</i>]chromen-1-yl 4-methylbenzenesulfonate
;
_chemical_name_common     p-Tosyl-THC
_chemical_formula_moiety     'C28 H36 O4 S'
_chemical_formula_sum     'C28 H36 O4 S'
_chemical_formula_iupac     'C28 H36 O4 S'
_chemical_formula_weight     468.63
_chemical_melting_point     ?
_symmetry_cell_setting     orthorhombic
_symmetry_space_group_name_H-M     'P 21 21 21'
_symmetry_space_group_name_Hall     'P 2ac 2ab'
loop_
    _symmetry_equiv_pos_as_xyz
    'x, y, z'
    '-x+1/2, -y, z+1/2'
    '-x, y+1/2, -z+1/2'
    'x+1/2, -y+1/2, -z'
_cell_length_a     9.8759(2)
_cell_length_b     13.2996(2)
_cell_length_c     19.1500(3)
_cell_angle_alpha     90.00
_cell_angle_beta     90.00
_cell_angle_gamma     90.00
_cell_volume     2515.27(7)
_cell_formula_units_Z     4
_cell_measurement_reflns_used     9942
_cell_measurement_theta_min     4.05
_cell_measurement_theta_max     67.43
_cell_measurement_temperature     100
_exptl_crystal_description     blocks
_exptl_crystal_colour     colourless
_exptl_crystal_size_max     0.19
_exptl_crystal_size_mid     0.17
_exptl_crystal_size_min     0.16
_exptl_crystal_density_diffrn     1.238
_exptl_crystal_density_method     'not measured'
_exptl_crystal_F_000     1008
_exptl_absorpt_coefficient_mu     1.388
_exptl_absorpt_correction_type     none
_exptl_absorpt_process_details     ?
_exptl_absorpt_correction_T_min     ?
_exptl_absorpt_correction_T_max     ?
_exptl_special_details
;
;
_diffrn_ambient_temperature     100
_diffrn_radiation_type     CuK\a
_diffrn_radiation_wavelength     1.54178
_diffrn_radiation_monochromator     graphite
_diffrn_measurement_device_type     'Bruker SMART CCD area-detector'
_diffrn_measurement_method     '\f and \w'
_diffrn_detector_area_resol_mean     ?
_diffrn_reflns_number     47731
_diffrn_reflns_av_R_equivalents     0.0343
_diffrn_reflns_av_sigmaI/netI     0.0170
_diffrn_reflns_theta_min     4.05
_diffrn_reflns_theta_max     68.02
_diffrn_reflns_theta_full     68.02
_diffrn_measured_fraction_theta_max     0.998
_diffrn_measured_fraction_theta_full     0.998
_diffrn_reflns_limit_h_min     -11
_diffrn_reflns_limit_h_max     11
_diffrn_reflns_limit_k_min     -15
_diffrn_reflns_limit_k_max     15
_diffrn_reflns_limit_l_min     -23
_diffrn_reflns_limit_l_max     23
_diffrn_standards_number     0
_diffrn_standards_interval_count     ?
_diffrn_standards_interval_time     0
_diffrn_standards_decay_%     0
_refine_special_details
;
Refinement of <i>F</i>^2^ against ALL reflections. The weighted <i>R</i>-factor
<i>wR</i> and
goodness of fit <i>S</i> are based on <i>F</i>^2^, conventional
<i>R</i>-factors <i>R</i> are based
on <i>F</i>, with <i>F</i> set to zero for negative <i>F</i>^2^. The threshold
expression of
<i>F</i>^2^ > \s(<i>F</i>^2^) is used only for calculating <i>R</i>-factors(gt)
<i>etc</i>. and is
not relevant to the choice of reflections for refinement. <i>R</i>-factors
based
on <i>F</i>^2^ are statistically about twice as large as those based on
<i>F</i>, and <i>R</i>-
factors based on ALL data will be even larger.
;
_reflns_number_total     4562
_reflns_number_gt     4438
_reflns_threshold_expression     I>2\s(I)
_refine_ls_structure_factor_coef     Fsqd
_refine_ls_matrix_type     full
_refine_ls_R_factor_all     0.0273
_refine_ls_R_factor_gt     0.0265
_refine_ls_wR_factor_gt     0.0682
_refine_ls_wR_factor_ref     0.0688
_refine_ls_goodness_of_fit_ref     1.044
_refine_ls_restrained_S_all     1.044
_refine_ls_number_reflns     4562
_refine_ls_number_parameters     303
_refine_ls_number_restraints     0
_refine_ls_hydrogen_treatment     constr
_refine_ls_weighting_scheme     calc
_refine_ls_weighting_details
         'calc w=1/[\s^2^(Fo^2^)+(0.0429P)^2^+0.4744P] where P=(Fo^2^+2Fc^2^)/3'
_atom_sites_solution_hydrogens     geom
_atom_sites_solution_primary     direct
_atom_sites_solution_secondary     difmap
_refine_ls_shift/su_max     0.002
_refine_ls_shift/su_mean     0.000
_refine_diff_density_max     0.250
_refine_diff_density_min     -0.238
_refine_ls_extinction_method     none
_refine_ls_extinction_coef     ?
_refine_ls_abs_structure_details     'Flack (1983), 1965 Friedel pairs'
_refine_ls_abs_structure_Flack     0.023(11)
loop_
    _atom_type_symbol
    _atom_type_description
    _atom_type_scat_dispersion_real
    _atom_type_scat_dispersion_imag
    _atom_type_scat_source
    C C 0.0181 0.0091 'International Tables Vol C Tables 4.2.6.8 and 6.1.1.4'
    H H 0.0000 0.0000 'International Tables Vol C Tables 4.2.6.8 and 6.1.1.4'
    O O 0.0492 0.0322 'International Tables Vol C Tables 4.2.6.8 and 6.1.1.4'
    S S 0.3331 0.5567 'International Tables Vol C Tables 4.2.6.8 and 6.1.1.4'
_computing_data_collection     'SMART (Bruker, 2005)'
_computing_cell_refinement     'SAINT (Bruker, 2003)'
_computing_data_reduction     'SAINT (Bruker, 2003)'
_computing_structure_solution     'SHELXS97 (Sheldrick, 2008)'
_computing_structure_refinement     'SHELXL97 (Sheldrick, 2008)'
_computing_molecular_graphics     'SHELXTL (Sheldrick, 2008)'
_computing_publication_material     'SHELXTL (Sheldrick, 2008)'
loop_
    _atom_site_type_symbol
    _atom_site_label
    _atom_site_fract_x
    _atom_site_fract_y
    _atom_site_fract_z
    _atom_site_U_iso_or_equiv
    _atom_site_adp_type
    _atom_site_calc_flag
    _atom_site_refinement_flags
    _atom_site_occupancy
    _atom_site_disorder_assembly
    _atom_site_disorder_group
    S S1 0.46490(3) 0.05656(2) 1.076895(17) 0.01846(9) Uani d . 1 . .
    C C1 0.47927(14) 0.18406(10) 0.97409(7) 0.0172(3) Uani d . 1 . .
    C C2 0.47639(14) 0.28371(11) 0.99381(7) 0.0187(3) Uani d . 1 . .
    H H2 0.5205 0.3046 1.0342 0.022 Uiso calc R 1 . .
    C C3 0.40657(14) 0.35294(11) 0.95249(7) 0.0186(3) Uani d . 1 . .
    C C4 0.34101(15) 0.31759(11) 0.89315(7) 0.0189(3) Uani d . 1 . .
    H H4 0.2911 0.3621 0.8659 0.023 Uiso calc R 1 . .
    C C7 0.39042(17) -0.07962(11) 0.78957(8) 0.0262(3) Uani d . 1 . .
    H H7A 0.3350 -0.1182 0.8216 0.031 Uiso calc R 1 . .
    H H7B 0.3527 -0.0869 0.7431 0.031 Uiso calc R 1 . .
    C C9 0.61971(16) -0.07895(11) 0.84941(8) 0.0244(3) Uani d . 1 . .
    C C10 0.57509(15) -0.00757(11) 0.89264(7) 0.0207(3) Uani d . 1 . .
    H H10 0.6326 0.0152 0.9277 0.025 Uiso calc R 1 . .
    C C8 0.53477(18) -0.11963(12) 0.79053(8) 0.0291(3) Uani d . 1 . .
    H H8A 0.5319 -0.1923 0.7941 0.035 Uiso calc R 1 . .
    H H8B 0.5780 -0.1029 0.7466 0.035 Uiso calc R 1 . .
    C C6 0.25642(15) 0.08708(11) 0.79805(8) 0.0213(3) Uani d . 1 . .
    C C4A 0.34857(14) 0.21680(11) 0.87368(7) 0.0184(3) Uani d . 1 . .
    C C10A 0.43477(14) 0.03799(10) 0.88715(7) 0.0189(3) Uani d . 1 . .
    H H10A 0.3732 -0.0034 0.9152 0.023 Uiso calc R 1 . .
    C C10B 0.42230(14) 0.14608(10) 0.91271(7) 0.0178(3) Uani d . 1 . .
    C C19 0.40283(15) 0.14829(10) 1.13478(7) 0.0176(3) Uani d . 1 . .
    C C20 0.47260(15) 0.16732(11) 1.19667(7) 0.0208(3) Uani d . 1 . .
    H H20 0.5532 0.1340 1.2065 0.025 Uiso calc R 1 . .
    C C24 0.28354(15) 0.19860(11) 1.11914(7) 0.0199(3) Uani d . 1 . .
    H H24 0.2371 0.1851 1.0779 0.024 Uiso calc R 1 . .
    C C21 0.42018(16) 0.23624(12) 1.24306(8) 0.0228(3) Uani d . 1 . .
    H H21 0.4649 0.2478 1.2850 0.027 Uiso calc R 1 . .
    C C14 0.40301(15) 0.46315(10) 0.97123(7) 0.0216(3) Uani d . 1 . .
    H H14A 0.4323 0.4713 1.0193 0.026 Uiso calc R 1 . .
    H H14B 0.3105 0.4872 0.9679 0.026 Uiso calc R 1 . .
    C C11 0.13920(16) 0.05062(12) 0.84292(8) 0.0264(3) Uani d . 1 . .
    H H11A 0.1622 0.0579 0.8914 0.040 Uiso calc R 1 . .
    H H11B 0.1214 -0.0189 0.8329 0.040 Uiso calc R 1 . .
    H H11C 0.0600 0.0898 0.8328 0.040 Uiso calc R 1 . .
    C C23 0.23487(16) 0.26903(11) 1.16577(8) 0.0221(3) Uani d . 1 . .
    H H23 0.1559 0.3040 1.1551 0.027 Uiso calc R 1 . .
    C C22 0.30153(15) 0.28894(11) 1.22843(8) 0.0210(3) Uani d . 1 . .
    C C18 0.5664(2) 0.77077(13) 1.03217(10) 0.0409(5) Uani d . 1 . .
    H H18A 0.5992 0.8127 0.9951 0.061 Uiso calc R 1 . .
    H H18B 0.6205 0.7812 1.0732 0.061 Uiso calc R 1 . .
    H H18C 0.4738 0.7876 1.0422 0.061 Uiso calc R 1 . .
    C C25 0.24424(18) 0.36377(13) 1.27916(9) 0.0301(4) Uani d . 1 . .
    H H25A 0.1675 0.3349 1.3025 0.045 Uiso calc R 1 . .
    H H25B 0.2166 0.4231 1.2544 0.045 Uiso calc R 1 . .
    H H25C 0.3121 0.3812 1.3130 0.045 Uiso calc R 1 . .
    C C15 0.49335(15) 0.52705(10) 0.92386(8) 0.0227(3) Uani d . 1 . .
    H H15A 0.4620 0.5208 0.8761 0.027 Uiso calc R 1 . .
    H H15B 0.5852 0.5013 0.9258 0.027 Uiso calc R 1 . .
    C C17 0.57512(18) 0.66107(12) 1.01015(9) 0.0293(4) Uani d . 1 . .
    H H17A 0.5419 0.6191 1.0479 0.035 Uiso calc R 1 . .
    H H17B 0.6693 0.6438 1.0022 0.035 Uiso calc R 1 . .
    C C16 0.49424(17) 0.63855(11) 0.94437(8) 0.0260(3) Uani d . 1 . .
    H H16A 0.5317 0.6773 0.9060 0.031 Uiso calc R 1 . .
    H H16B 0.4016 0.6606 0.9513 0.031 Uiso calc R 1 . .
    C C12 0.21926(17) 0.08792(12) 0.72084(8) 0.0273(3) Uani d . 1 . .
    H H12A 0.1454 0.1336 0.7133 0.041 Uiso calc R 1 . .
    H H12B 0.1928 0.0215 0.7067 0.041 Uiso calc R 1 . .
    H H12C 0.2961 0.1091 0.6939 0.041 Uiso calc R 1 . .
    O O2 0.55008(10) 0.11806(7) 1.01992(5) 0.0185(2) Uani d . 1 . .
    O O3 0.56579(11) -0.00225(8) 1.11089(5) 0.0271(2) Uani d . 1 . .
    O O4 0.35208(11) 0.00985(8) 1.04341(5) 0.0240(2) Uani d . 1 . .
    C C13 0.75923(18) -0.12306(14) 0.85622(9) 0.0344(4) Uani d . 1 . .
    H H13A 0.8061 -0.0908 0.8940 0.052 Uiso calc R 1 . .
    H H13B 0.8084 -0.1127 0.8136 0.052 Uiso calc R 1 . .
    H H13C 0.7523 -0.1938 0.8654 0.052 Uiso calc R 1 . .
    C C6A 0.38882(15) 0.03099(10) 0.81073(7) 0.0201(3) Uani d . 1 . .
    H H6A 0.4582 0.0647 0.7827 0.024 Uiso calc R 1 . .
    O O1 0.28074(11) 0.19339(8) 0.81346(5) 0.0207(2) Uani d . 1 . .
loop_
    _atom_site_aniso_label
    _atom_site_aniso_U_11
    _atom_site_aniso_U_22
    _atom_site_aniso_U_33
    _atom_site_aniso_U_12
    _atom_site_aniso_U_13
    _atom_site_aniso_U_23
    S1 0.02166(17) 0.01704(15) 0.01669(15) 0.00077(14) 0.00114(13) 0.00015(13)
    C1 0.0154(7) 0.0200(7) 0.0162(6) -0.0006(6) 0.0033(5) 0.0013(5)
    C2 0.0174(7) 0.0236(7) 0.0149(6) -0.0041(6) 0.0019(5) -0.0024(5)
    C3 0.0178(7) 0.0188(7) 0.0191(7) -0.0019(6) 0.0064(5) -0.0007(5)
    C4 0.0189(7) 0.0188(7) 0.0190(7) -0.0008(6) 0.0023(5) 0.0015(6)
    C7 0.0351(9) 0.0208(8) 0.0227(7) -0.0001(7) -0.0047(6) -0.0053(6)
    C9 0.0272(8) 0.0229(8) 0.0231(7) 0.0022(6) 0.0012(6) -0.0001(6)
    C10 0.0240(7) 0.0203(7) 0.0177(6) 0.0003(6) -0.0006(5) -0.0013(6)
    C8 0.0382(9) 0.0228(7) 0.0263(8) 0.0047(7) 0.0008(7) -0.0079(6)
    C6 0.0252(8) 0.0166(7) 0.0221(7) -0.0025(6) -0.0026(6) -0.0028(5)
    C4A 0.0174(7) 0.0215(7) 0.0162(7) -0.0024(6) 0.0029(5) -0.0014(5)
    C10A 0.0221(7) 0.0184(7) 0.0161(6) -0.0019(6) 0.0006(5) -0.0014(5)
    C10B 0.0172(7) 0.0182(7) 0.0179(7) -0.0019(5) 0.0027(5) -0.0010(5)
    C19 0.0195(7) 0.0185(7) 0.0148(6) -0.0010(6) 0.0024(5) 0.0011(5)
    C20 0.0174(7) 0.0258(7) 0.0193(7) 0.0010(6) -0.0017(6) 0.0014(5)
    C24 0.0197(7) 0.0230(7) 0.0169(7) -0.0010(6) -0.0026(6) 0.0006(5)
    C21 0.0223(8) 0.0286(8) 0.0175(7) -0.0048(6) -0.0032(6) -0.0024(6)
    C14 0.0220(7) 0.0203(7) 0.0225(7) -0.0008(6) 0.0022(6) -0.0038(5)
    C11 0.0233(8) 0.0255(7) 0.0303(8) -0.0017(7) -0.0014(6) -0.0008(6)
    C23 0.0197(7) 0.0242(7) 0.0225(7) 0.0039(6) -0.0001(6) 0.0031(6)
    C22 0.0224(8) 0.0187(7) 0.0220(7) -0.0032(6) 0.0024(6) 0.0006(6)
    C18 0.0586(13) 0.0257(8) 0.0384(10) -0.0098(8) 0.0003(9) -0.0062(7)
    C25 0.0326(9) 0.0304(8) 0.0273(8) 0.0026(7) -0.0007(7) -0.0070(7)
    C15 0.0264(7) 0.0193(7) 0.0224(7) -0.0013(6) 0.0000(6) -0.0009(6)
    C17 0.0332(9) 0.0217(8) 0.0329(9) -0.0040(7) -0.0023(7) -0.0014(6)
    C16 0.0321(9) 0.0176(7) 0.0284(8) -0.0006(6) -0.0016(6) 0.0021(6)
    C12 0.0336(9) 0.0248(7) 0.0235(8) 0.0005(7) -0.0070(6) -0.0050(6)
    O2 0.0180(5) 0.0210(5) 0.0164(5) 0.0007(4) 0.0003(4) -0.0004(4)
    O3 0.0329(6) 0.0244(5) 0.0242(5) 0.0065(5) 0.0008(4) 0.0025(4)
    O4 0.0277(6) 0.0222(5) 0.0220(5) -0.0061(4) 0.0039(4) -0.0029(4)
    C13 0.0325(9) 0.0362(9) 0.0346(9) 0.0108(7) 0.0016(7) -0.0088(7)
    C6A 0.0232(8) 0.0195(7) 0.0175(7) -0.0032(6) 0.0007(6) -0.0031(5)
    O1 0.0271(5) 0.0172(5) 0.0179(5) -0.0009(4) -0.0047(4) -0.0017(4)
_geom_special_details
;
All e.s.d.'s (except the e.s.d. in the dihedral angle between two l.s. planes)
are estimated using the full covariance matrix. The cell e.s.d.'s are taken
into account individually in the estimation of e.s.d.'s in distances, angles
and torsion angles; correlations between e.s.d.'s in cell parameters are only
used when they are defined by crystal symmetry. An approximate (isotropic)
treatment of cell e.s.d.'s is used for estimating e.s.d.'s involving l.s.
planes.
;
loop_
    _geom_bond_atom_site_label_1
    _geom_bond_atom_site_label_2
    _geom_bond_site_symmetry_2
    _geom_bond_distance
    _geom_bond_publ_flag
    S1 O3 . 1.4243(11) ?
    S1 O4 . 1.4277(11) ?
    S1 O2 . 1.6022(10) ?
    S1 C19 . 1.7586(14) ?
    C1 C2 . 1.3783(19) ?
    C1 C10B . 1.3976(19) ?
    C1 O2 . 1.4247(17) ?
    C2 C3 . 1.396(2) ?
    C2 H2 . 0.9300 ?
    C3 C4 . 1.390(2) ?
    C3 C14 . 1.5095(19) ?
    C4 C4A . 1.393(2) ?
    C4 H4 . 0.9300 ?
    C7 C8 . 1.522(2) ?
    C7 C6A . 1.5260(19) ?
    C7 H7A . 0.9700 ?
    C7 H7B . 0.9700 ?
    C9 C10 . 1.335(2) ?
    C9 C13 . 1.503(2) ?
    C9 C8 . 1.506(2) ?
    C10 C10A . 1.516(2) ?
    C10 H10 . 0.9300 ?
    C8 H8A . 0.9700 ?
    C8 H8B . 0.9700 ?
    C6 O1 . 1.4643(17) ?
    C6 C11 . 1.521(2) ?
    C6 C12 . 1.523(2) ?
    C6 C6A . 1.525(2) ?
    C4A O1 . 1.3694(17) ?
    C4A C10B . 1.405(2) ?
    C10A C10B . 1.5236(18) ?
    C10A C6A . 1.5350(18) ?
    C10A H10A . 0.9800 ?
    C19 C24 . 1.388(2) ?
    C19 C20 . 1.394(2) ?
    C20 C21 . 1.377(2) ?
    C20 H20 . 0.9300 ?
    C24 C23 . 1.380(2) ?
    C24 H24 . 0.9300 ?
    C21 C22 . 1.394(2) ?
    C21 H21 . 0.9300 ?
    C14 C15 . 1.5301(19) ?
    C14 H14A . 0.9700 ?
    C14 H14B . 0.9700 ?
    C11 H11A . 0.9600 ?
    C11 H11B . 0.9600 ?
    C11 H11C . 0.9600 ?
    C23 C22 . 1.394(2) ?
    C23 H23 . 0.9300 ?
    C22 C25 . 1.501(2) ?
    C18 C17 . 1.521(2) ?
    C18 H18A . 0.9600 ?
    C18 H18B . 0.9600 ?
    C18 H18C . 0.9600 ?
    C25 H25A . 0.9600 ?
    C25 H25B . 0.9600 ?
    C25 H25C . 0.9600 ?
    C15 C16 . 1.5341(19) ?
    C15 H15A . 0.9700 ?
    C15 H15B . 0.9700 ?
    C17 C16 . 1.521(2) ?
    C17 H17A . 0.9700 ?
    C17 H17B . 0.9700 ?
    C16 H16A . 0.9700 ?
    C16 H16B . 0.9700 ?
    C12 H12A . 0.9600 ?
    C12 H12B . 0.9600 ?
    C12 H12C . 0.9600 ?
    C13 H13A . 0.9600 ?
    C13 H13B . 0.9600 ?
    C13 H13C . 0.9600 ?
    C6A H6A . 0.9800 ?
loop_
    _geom_angle_atom_site_label_1
    _geom_angle_atom_site_label_2
    _geom_angle_atom_site_label_3
    _geom_angle_site_symmetry_1
    _geom_angle_site_symmetry_3
    _geom_angle
    _geom_angle_publ_flag
    O3 S1 O4 . . 120.81(7) ?
    O3 S1 O2 . . 102.96(6) ?
    O4 S1 O2 . . 109.03(6) ?
    O3 S1 C19 . . 109.68(7) ?
    O4 S1 C19 . . 108.24(7) ?
    O2 S1 C19 . . 104.96(6) ?
    C2 C1 C10B . . 124.73(13) ?
    C2 C1 O2 . . 115.71(12) ?
    C10B C1 O2 . . 119.53(12) ?
    C1 C2 C3 . . 119.27(13) ?
    C1 C2 H2 . . 120.4 ?
    C3 C2 H2 . . 120.4 ?
    C4 C3 C2 . . 118.06(13) ?
    C4 C3 C14 . . 120.79(13) ?
    C2 C3 C14 . . 121.14(13) ?
    C3 C4 C4A . . 121.28(14) ?
    C3 C4 H4 . . 119.4 ?
    C4A C4 H4 . . 119.4 ?
    C8 C7 C6A . . 110.09(13) ?
    C8 C7 H7A . . 109.6 ?
    C6A C7 H7A . . 109.6 ?
    C8 C7 H7B . . 109.6 ?
    C6A C7 H7B . . 109.6 ?
    H7A C7 H7B . . 108.2 ?
    C10 C9 C13 . . 121.77(15) ?
    C10 C9 C8 . . 122.42(14) ?
    C13 C9 C8 . . 115.81(13) ?
    C9 C10 C10A . . 122.90(14) ?
    C9 C10 H10 . . 118.6 ?
    C10A C10 H10 . . 118.6 ?
    C9 C8 C7 . . 113.91(13) ?
    C9 C8 H8A . . 108.8 ?
    C7 C8 H8A . . 108.8 ?
    C9 C8 H8B . . 108.8 ?
    C7 C8 H8B . . 108.8 ?
    H8A C8 H8B . . 107.7 ?
    O1 C6 C11 . . 108.59(12) ?
    O1 C6 C12 . . 103.19(12) ?
    C11 C6 C12 . . 111.55(13) ?
    O1 C6 C6A . . 107.43(11) ?
    C11 C6 C6A . . 114.00(12) ?
    C12 C6 C6A . . 111.40(12) ?
    O1 C4A C4 . . 114.70(13) ?
    O1 C4A C10B . . 123.32(13) ?
    C4 C4A C10B . . 121.97(13) ?
    C10 C10A C10B . . 115.39(12) ?
    C10 C10A C6A . . 108.19(11) ?
    C10B C10A C6A . . 109.85(11) ?
    C10 C10A H10A . . 107.7 ?
    C10B C10A H10A . . 107.7 ?
    C6A C10A H10A . . 107.7 ?
    C1 C10B C4A . . 114.47(13) ?
    C1 C10B C10A . . 125.35(13) ?
    C4A C10B C10A . . 120.18(12) ?
    C24 C19 C20 . . 121.03(13) ?
    C24 C19 S1 . . 119.63(11) ?
    C20 C19 S1 . . 119.31(11) ?
    C21 C20 C19 . . 118.91(14) ?
    C21 C20 H20 . . 120.5 ?
    C19 C20 H20 . . 120.5 ?
    C23 C24 C19 . . 118.90(13) ?
    C23 C24 H24 . . 120.5 ?
    C19 C24 H24 . . 120.5 ?
    C20 C21 C22 . . 121.40(14) ?
    C20 C21 H21 . . 119.3 ?
    C22 C21 H21 . . 119.3 ?
    C3 C14 C15 . . 112.63(12) ?
    C3 C14 H14A . . 109.1 ?
    C15 C14 H14A . . 109.1 ?
    C3 C14 H14B . . 109.1 ?
    C15 C14 H14B . . 109.1 ?
    H14A C14 H14B . . 107.8 ?
    C6 C11 H11A . . 109.5 ?
    C6 C11 H11B . . 109.5 ?
    H11A C11 H11B . . 109.5 ?
    C6 C11 H11C . . 109.5 ?
    H11A C11 H11C . . 109.5 ?
    H11B C11 H11C . . 109.5 ?
    C24 C23 C22 . . 121.41(14) ?
    C24 C23 H23 . . 119.3 ?
    C22 C23 H23 . . 119.3 ?
    C21 C22 C23 . . 118.32(14) ?
    C21 C22 C25 . . 121.34(14) ?
    C23 C22 C25 . . 120.32(14) ?
    C17 C18 H18A . . 109.5 ?
    C17 C18 H18B . . 109.5 ?
    H18A C18 H18B . . 109.5 ?
    C17 C18 H18C . . 109.5 ?
    H18A C18 H18C . . 109.5 ?
    H18B C18 H18C . . 109.5 ?
    C22 C25 H25A . . 109.5 ?
    C22 C25 H25B . . 109.5 ?
    H25A C25 H25B . . 109.5 ?
    C22 C25 H25C . . 109.5 ?
    H25A C25 H25C . . 109.5 ?
    H25B C25 H25C . . 109.5 ?
    C14 C15 C16 . . 112.86(12) ?
    C14 C15 H15A . . 109.0 ?
    C16 C15 H15A . . 109.0 ?
    C14 C15 H15B . . 109.0 ?
    C16 C15 H15B . . 109.0 ?
    H15A C15 H15B . . 107.8 ?
    C18 C17 C16 . . 112.87(14) ?
    C18 C17 H17A . . 109.0 ?
    C16 C17 H17A . . 109.0 ?
    C18 C17 H17B . . 109.0 ?
    C16 C17 H17B . . 109.0 ?
    H17A C17 H17B . . 107.8 ?
    C17 C16 C15 . . 113.92(13) ?
    C17 C16 H16A . . 108.8 ?
    C15 C16 H16A . . 108.8 ?
    C17 C16 H16B . . 108.8 ?
    C15 C16 H16B . . 108.8 ?
    H16A C16 H16B . . 107.7 ?
    C6 C12 H12A . . 109.5 ?
    C6 C12 H12B . . 109.5 ?
    H12A C12 H12B . . 109.5 ?
    C6 C12 H12C . . 109.5 ?
    H12A C12 H12C . . 109.5 ?
    H12B C12 H12C . . 109.5 ?
    C1 O2 S1 . . 118.44(8) ?
    C9 C13 H13A . . 109.5 ?
    C9 C13 H13B . . 109.5 ?
    H13A C13 H13B . . 109.5 ?
    C9 C13 H13C . . 109.5 ?
    H13A C13 H13C . . 109.5 ?
    H13B C13 H13C . . 109.5 ?
    C6 C6A C7 . . 115.99(12) ?
    C6 C6A C10A . . 112.07(12) ?
    C7 C6A C10A . . 107.98(12) ?
    C6 C6A H6A . . 106.8 ?
    C7 C6A H6A . . 106.8 ?
    C10A C6A H6A . . 106.8 ?
    C4A O1 C6 . . 118.01(11) ?
data_global
_journal_date_recd_electronic     2008-05-15
_journal_date_accepted     2008-07-14
_journal_name_full     'Acta Crystallographica, Section E'
_journal_year     2008
_journal_volume     64
_journal_issue      9
_journal_page_first     o1686
_journal_page_last     o1686
_journal_paper_category     QO
_journal_coeditor_code     NC2105
_publ_contact_author_name     'Mahmoud A. ElSohly'
_publ_contact_author_address
;
National Center for Natural Products Research,
Department of Pharmaceutics,
School of Pharmacy, The University of Mississippi,
University, MS, 38677, USA.
El Sohly Laboratories, Inc
5 Industrial Park Drive
Oxford, MS 38655
;
_publ_contact_author_email     elsohly@elsohly.com
_publ_contact_author_fax     '662-236-2609'
_publ_contact_author_phone     '662-234-0253'
_publ_section_title
;\
(6a<i>R</i>,10a<i>R</i>)-6,6,9-Trimethyl-3-pentyl-6a,7,8,10a-tetrahydro-\
6<i>H</i>-benzo[<i>c</i>]chromen-1-yl 4-methylbenzenesulfonate
;
loop_
    _publ_author_name
    _publ_author_footnote
    _publ_author_address
    'Gul, Waseem' .
;
National Center for Natural Products Research
The University of Mississippi
University
MS 38677
USA
and
El Sohly Laboratories Inc.
5 Industrial Park Drive
Oxford
MS 38655
USA
;
    'Carvalho, Paulo' .
;
University of Mississippi
Department of Medicinal Chemistry
417 Faser Hall
University
MS 38677
USA
;
    'Berberich, David W.' .
;
Covidien
3600 N. 2nd Street,
St Louis
MO 63147
USA
;
    'Avery, Mitchell A.' .
;
University of Mississippi
Department of Medicinal Chemistry
417 Faser Hall(Sheldrick, 2008<bbr id="bb6">)
University
MS 38677
USA
and
National Center for Natural Products Research
Research Institute of Pharmaceutical Sciences
School of Pharmacy
The University of Mississippi
University
MS 38677
USA
and
Department of Chemistry and Biochemistry
University of Mississippi
University
MS 38677
USA
;
    'ElSohly, Mahmoud A.' .
;
National Center for Natural Products Research
Department of Pharmaceutics
School of Pharmacy
The University of Mississippi
University
MS 38677
USA
and
El Sohly Laboratories Inc.
5 Industrial Park Drive
Oxford
MS 38655
USA
;
