# Supplementary material for: (6aR,10aR)-6,6,9-Trimethyl-3-pentyl-6a,7,8,10a-tetra­hydro-6H-benzo[c]­chromen-1-yl 4-methyl­benzene­sulfonate
Source: Acta Crystallogr Sect E Struct Rep Online. 2008 Aug 6;64(Pt 9):o1686. doi: 10.1107/S1600536808022010 (PMC2960686; doi:10.1107/S1600536808022010)
Supplement: Supplementary file 2 [file e-64-o1686-Isup2.hkl]

# 
# h,k,l, Fc-squared, Fo-squared, sigma(Fo-squared) and status flag 
# 
data_I
_shelx_title ' ELI_PTSC in P2(1)2(1)2(1)' 
_shelx_refln_list_code          4 
_shelx_F_calc_maximum      210.06 
_exptl_crystal_F_000      1008.00 
_reflns_d_resolution_high  0.8313 
 
loop_ 
 _symmetry_equiv_pos_as_xyz 
 'x, y, z' 
 '-x+1/2, -y, z+1/2' 
 '-x, y+1/2, -z+1/2' 
 'x+1/2, -y+1/2, -z' 
 
_cell_length_a     9.8759 
_cell_length_b    13.2996 
_cell_length_c    19.1500 
_cell_angle_alpha  90.000 
_cell_angle_beta   90.000 
_cell_angle_gamma  90.000 
 
_shelx_F_squared_multiplier     1.000 
 
loop_ 
 _refln_index_h 
 _refln_index_k 
 _refln_index_l 
 _refln_F_squared_calc 
 _refln_F_squared_meas 
 _refln_F_squared_sigma 
 _refln_observed_status 
   2   0   0    16063.67    15385.36    241.57 o 
   4   0   0     2116.33     1910.40     28.11 o 
   6   0   0     2929.19     3214.22     51.43 o 
   8   0   0       18.70       16.83      4.72 o 
  10   0   0      269.82      258.14     15.35 o 
   1   1   0     2936.78     2822.34     40.51 o 
   2   1   0    26205.34    25763.78    312.24 o 
   3   1   0      168.14      132.90      3.59 o 
   4   1   0     2822.41     3005.77     31.55 o 
   5   1   0      317.91      344.15      5.94 o 
   6   1   0     1434.62     1560.75     18.24 o 
   7   1   0      185.56      171.03      5.73 o 
   8   1   0        4.90        4.54      2.96 o 
   9   1   0      711.05      663.97     12.23 o 
  10   1   0        6.35        1.72      4.49 o 
  11   1   0      166.38      183.24      9.27 o 
   0   2   0     2024.52     2035.89     44.24 o 
   1   2   0     9893.01     9703.89    100.45 o 
   2   2   0     6162.02     6169.53     71.25 o 
   3   2   0     6949.09     6816.18     68.58 o 
   4   2   0     3489.59     4041.63     38.85 o 
   5   2   0     1527.62     1526.27     16.80 o 
   6   2   0       44.22       49.38      3.06 o 
   7   2   0      554.30      536.84     10.73 o 
   8   2   0       10.39        9.45      3.54 o 
   9   2   0       23.98       32.36      4.50 o 
  10   2   0      141.97      144.66      8.14 o 
  11   2   0      147.21      136.77     15.03 o 
   1   3   0     1010.36      984.11     14.16 o 
   2   3   0      668.80      707.78      8.46 o 
   3   3   0      298.91      372.28      5.48 o 
   4   3   0     2728.89     2964.31     28.69 o 
   5   3   0      803.62      929.80     13.80 o 
   6   3   0       32.53       44.79      4.52 o 
   7   3   0      193.45      170.81      9.26 o 
   8   3   0       78.22       59.03      5.98 o 
   9   3   0     1155.74     1124.44     18.23 o 
  10   3   0       23.45       21.21      4.95 o 
  11   3   0        2.89        5.34      4.57 o 
   0   4   0      159.88      178.16      5.63 o 
   1   4   0       25.66       42.90      2.94 o 
   2   4   0      360.81      324.76      5.56 o 
   3   4   0     3738.13     3692.26     34.68 o 
   4   4   0     1829.06     1960.26     19.18 o 
   5   4   0      473.47      510.25      9.93 o 
   6   4   0      237.05      256.61      8.92 o 
   7   4   0      161.49      188.71     10.11 o 
   8   4   0      120.75       99.70      4.89 o 
   9   4   0      944.79      978.84     13.59 o 
  10   4   0        4.27        3.19      3.64 o 
  11   4   0       10.64        4.94      3.64 o 
   1   5   0      233.75      213.82      4.38 o 
   2   5   0      312.82      293.99      6.14 o 
   3   5   0       83.40       71.15      3.17 o 
   4   5   0     1326.96     1215.63     14.08 o 
   5   5   0       87.79      114.14      4.96 o 
   6   5   0      665.49      618.41     14.23 o 
   7   5   0        1.79        3.44      4.30 o 
   8   5   0      605.88      556.79      9.84 o 
   9   5   0      232.31      229.62      6.74 o 
  10   5   0       57.12       53.35      4.80 o 
  11   5   0       27.44       27.27      3.90 o 
   0   6   0     2640.53     2890.05     31.80 o 
   1   6   0      113.07       85.81      2.98 o 
   2   6   0     1155.31     1270.68     14.62 o 
   3   6   0       83.00       67.79      3.27 o 
   4   6   0      426.79      458.21     16.03 o 
   5   6   0      608.20      589.80     12.57 o 
   6   6   0        4.83        4.96      4.76 o 
   7   6   0        8.23       11.89      5.77 o 
   8   6   0      101.98       89.83      5.51 o 
   9   6   0       12.68       11.33      3.18 o 
  10   6   0      124.13      141.27      6.01 o 
  11   6   0      232.83      226.39     11.93 o 
   1   7   0     1383.87     1421.54     16.48 o 
   2   7   0     4068.20     4349.39     42.67 o 
   3   7   0        0.84        3.17      1.86 o 
   4   7   0      483.05      493.11     10.28 o 
   5   7   0     2789.29     2810.70     49.82 o 
   6   7   0     1612.98     1547.10     26.25 o 
   7   7   0      101.48       99.48      4.62 o 
   8   7   0        0.76       -0.26      2.94 o 
   9   7   0      315.47      329.12      8.54 o 
  10   7   0      247.23      259.51      7.30 o 
   0   8   0        3.39        3.69      2.52 o 
   1   8   0     4541.57     4806.20     49.60 o 
   2   8   0      126.43      146.26      5.47 o 
   3   8   0     1093.07     1107.40     14.84 o 
   4   8   0      261.48      243.49      7.54 o 
   5   8   0       26.83       29.75      3.32 o 
   6   8   0     1036.86      989.10     11.60 o 
   7   8   0       22.74       16.88      3.55 o 
   8   8   0       83.55       74.31      4.65 o 
   9   8   0       34.07       44.87      3.64 o 
  10   8   0        2.07        1.86      3.23 o 
   1   9   0      810.13      834.13     12.76 o 
   2   9   0      840.60      796.77     12.12 o 
   3   9   0     2339.64     2282.36     25.86 o 
   4   9   0     1730.44     1719.87     20.93 o 
   5   9   0     6265.56     6068.00     55.50 o 
   6   9   0      610.57      573.69     10.06 o 
   7   9   0     1200.44     1167.74     16.17 o 
   8   9   0      469.64      455.87      9.85 o 
   9   9   0      299.23      275.92      7.68 o 
   0  10   0       28.16       19.88      6.52 o 
   1  10   0        4.75        9.14      3.35 o 
   2  10   0     2742.35     2542.46     30.04 o 
   3  10   0     1068.18     1062.89     13.97 o 
   4  10   0       68.91       66.29      3.61 o 
   5  10   0      281.94      305.81      7.94 o 
   6  10   0      134.38      140.27      5.72 o 
   7  10   0      120.93      113.28      5.48 o 
   8  10   0        2.96        1.97      3.18 o 
   9  10   0       21.37       27.49      4.63 o 
   1  11   0      345.37      308.01      7.60 o 
   2  11   0        5.82        3.80      2.27 o 
   3  11   0     2370.64     2352.66     20.94 o 
   4  11   0     1463.97     1437.60     17.71 o 
   5  11   0      254.82      268.77      8.06 o 
   6  11   0       90.45       98.60      5.28 o 
   7  11   0      284.09      304.30      9.52 o 
   8  11   0       92.75      100.46      7.07 o 
   0  12   0      303.15      277.35      7.79 o 
   1  12   0      187.66      199.94      6.01 o 
   2  12   0       51.67       45.03      3.28 o 
   3  12   0      236.39      236.06      6.03 o 
   4  12   0      541.82      526.02     10.00 o 
   5  12   0       13.53       13.34      3.66 o 
   6  12   0      167.19      171.05      6.21 o 
   7  12   0       45.69       49.84      5.62 o 
   1  13   0        0.18        1.31      2.42 o 
   2  13   0       11.64        8.98      2.65 o 
   3  13   0       65.92       68.18      4.03 o 
   4  13   0       42.60       40.71      3.53 o 
   5  13   0       47.66       51.04      3.94 o 
   6  13   0      550.44      539.78     19.11 o 
   0  14   0      542.31      564.28     11.82 o 
   1  14   0      222.14      217.78      5.28 o 
   2  14   0        0.94        2.18      2.56 o 
   3  14   0      263.08      239.27      7.04 o 
   4  14   0       19.36       14.81      3.40 o 
   5  14   0      154.16      149.42      6.34 o 
   1  15   0        0.09        0.40      2.03 o 
   2  15   0      191.93      214.33      7.08 o 
   3  15   0       60.16       63.52      4.00 o 
   4  15   0        2.24        0.65      2.97 o 
   1   0   1      581.35      511.09     11.71 o 
   2   0   1     6918.25     6974.69     79.89 o 
   3   0   1      550.30      548.48      7.99 o 
   4   0   1      332.33      331.82      5.49 o 
   5   0   1      391.34      474.01      6.80 o 
   6   0   1      319.54      312.77      6.27 o 
   7   0   1      149.54      166.49      5.64 o 
   8   0   1      420.66      403.96      9.61 o 
   9   0   1      244.35      243.83      8.11 o 
  10   0   1      848.99      826.20     17.27 o 
  11   0   1       19.06       27.09      5.40 o 
 -11   1   1      721.43      702.05     17.38 o 
 -10   1   1      255.57      246.93      8.89 o 
  -9   1   1      692.16      634.20     11.48 o 
  -8   1   1      507.34      511.94     10.79 o 
  -7   1   1      328.46      344.21      7.68 o 
  -6   1   1      116.46       96.03      4.17 o 
  -5   1   1      331.53      382.96      6.51 o 
  -4   1   1      162.64      153.00      4.47 o 
  -3   1   1      361.88      319.09      4.77 o 
  -2   1   1      807.82      798.27     10.84 o 
  -1   1   1     9614.17     9404.89    114.87 o 
   0   1   1    14737.03    14184.25    221.95 o 
   1   1   1     9551.09     9361.38    104.88 o 
   2   1   1      760.81      768.28     11.80 o 
   3   1   1      388.48      340.68      5.49 o 
   4   1   1      193.82      179.26      4.44 o 
   5   1   1      385.52      437.64      6.73 o 
   6   1   1      128.85      105.96      4.26 o 
   7   1   1      349.09      373.99      8.94 o 
   8   1   1      511.71      514.92     10.82 o 
   9   1   1      732.45      685.54     13.51 o 
  10   1   1      260.21      274.95     10.59 o 
  11   1   1      703.62      706.82     15.75 o 
 -11   2   1      492.57      509.80     19.62 o 
 -10   2   1       30.60       30.90      5.37 o 
  -9   2   1      601.96      569.90     18.44 o 
  -8   2   1       81.35       79.77      5.73 o 
  -7   2   1      158.25      181.56      6.67 o 
  -6   2   1       72.72       62.29      3.40 o 
  -5   2   1     1467.18     1565.93     18.00 o 
  -4   2   1     1130.43     1229.14     14.18 o 
  -3   2   1      496.06      499.25      6.97 o 
  -2   2   1     8428.40     8184.41     79.62 o 
  -1   2   1     2920.40     2888.18     30.97 o 
   0   2   1       91.89       81.04      3.65 o 
   1   2   1     2752.91     2698.56     33.27 o 
   2   2   1     8236.47     7951.13     79.65 o 
   3   2   1      468.89      472.93      6.89 o 
   4   2   1     1264.78     1355.95     13.58 o 
   5   2   1     1556.16     1619.43     18.13 o 
   6   2   1       44.56       33.09      3.22 o 
   7   2   1      204.41      243.86      7.09 o 
   8   2   1       95.44      105.64      6.33 o 
   9   2   1      585.27      567.72     11.57 o 
  10   2   1       21.55       27.07      4.83 o 
  11   2   1      471.27      511.04     17.06 o 
 -11   3   1       35.59       50.36      5.72 o 
 -10   3   1      189.04      184.24      8.96 o 
  -9   3   1      372.83      356.04     10.73 o 
  -8   3   1      635.17      631.72     14.96 o 
  -7   3   1      409.12      432.80     13.03 o 
  -6   3   1      547.19      586.25     13.44 o 
  -5   3   1      788.86      939.96     14.68 o 
  -4   3   1     1726.59     2005.35     23.49 o 
  -3   3   1      105.74      125.14      3.24 o 
  -2   3   1     4917.78     4805.67     42.28 o 
  -1   3   1     7926.87     7947.33     88.21 o 
   0   3   1      751.44      700.83     11.93 o 
   1   3   1     7601.79     7508.20     96.31 o 
   2   3   1     5052.95     4919.31     44.80 o 
   3   3   1      140.14      156.61      3.69 o 
   4   3   1     1844.29     2088.26     21.14 o 
   5   3   1      795.68      945.82     12.79 o 
   6   3   1      505.81      566.17     11.75 o 
   7   3   1      403.99      436.28     13.17 o 
   8   3   1      607.08      592.95     14.91 o 
   9   3   1      398.78      383.27     10.76 o 
  10   3   1      175.89      183.76      9.65 o 
  11   3   1       30.16       33.66      4.75 o 
 -11   4   1        4.84        6.15      4.05 o 
 -10   4   1      144.84      149.64      6.89 o 
  -9   4   1      513.52      498.98      8.63 o 
  -8   4   1      938.93      898.70     12.45 o 
  -7   4   1      691.01      680.65     17.20 o 
  -6   4   1       43.27       39.71      4.36 o 
  -5   4   1      122.88      107.96      5.10 o 
  -4   4   1      168.19      211.12      4.76 o 
  -3   4   1     1271.71     1299.52     13.20 o 
  -2   4   1       58.34       61.36      2.65 o 
  -1   4   1      716.92      739.99      8.62 o 
   0   4   1       47.51       49.93      2.18 o 
   1   4   1      749.63      764.64      8.66 o 
   2   4   1       85.22       85.01      3.07 o 
   3   4   1     1273.43     1310.51     15.77 o 
   4   4   1      137.90      177.35      4.95 o 
   5   4   1       94.48       82.66      4.08 o 
   6   4   1       42.73       41.98      4.32 o 
   7   4   1      677.74      677.63     17.35 o 
   8   4   1      926.23      880.65     12.69 o 
   9   4   1      481.26      473.44      9.06 o 
  10   4   1      128.27      137.08      6.77 o 
  11   4   1       11.66       12.48      3.83 o 
 -11   5   1        8.00        4.14      3.54 o 
 -10   5   1      288.87      298.27      8.65 o 
  -9   5   1       18.22       27.81      3.48 o 
  -8   5   1       49.00       50.22      4.02 o 
  -7   5   1      360.85      345.50     13.08 o 
  -6   5   1      359.51      343.96     10.71 o 
  -5   5   1      628.77      632.30      9.90 o 
  -4   5   1      468.58      489.12      8.02 o 
  -3   5   1      979.57     1028.83     13.68 o 
  -2   5   1      128.99      133.48      4.45 o 
  -1   5   1      102.46      105.48      3.23 o 
   0   5   1     2174.35     2143.41     18.39 o 
   1   5   1      100.26      103.47      3.21 o 
   2   5   1      189.26      191.32      4.80 o 
   3   5   1     1040.12     1060.72     13.84 o 
   4   5   1      456.93      471.36      7.66 o 
   5   5   1      618.80      638.74     11.46 o 
   6   5   1      369.24      376.74     10.35 o 
   7   5   1      380.94      355.28     13.04 o 
   8   5   1       50.25       48.24      3.96 o 
   9   5   1       10.61       11.12      3.57 o 
  10   5   1      282.14      270.09      8.47 o 
  11   5   1       12.37        9.68      4.31 o 
 -10   6   1       36.31       37.17      4.08 o 
  -9   6   1      240.52      234.65      6.52 o 
  -8   6   1       23.43       16.28      3.64 o 
  -7   6   1     1065.49     1005.67     27.00 o 
  -6   6   1      391.55      414.53     12.12 o 
  -5   6   1      824.43      795.94     18.43 o 
  -4   6   1      494.99      497.90     11.96 o 
  -3   6   1     1546.95     1527.76     18.62 o 
  -2   6   1      944.25     1069.27     13.19 o 
  -1   6   1      905.05      953.25     10.93 o 
   0   6   1     2455.56     2839.48     23.15 o 
   1   6   1      946.67      962.61     10.18 o 
   2   6   1     1046.08     1154.62     13.43 o 
   3   6   1     1590.06     1526.81     17.61 o 
   4   6   1      480.45      457.53      9.52 o 
   5   6   1      781.70      729.62     13.68 o 
   6   6   1      376.27      375.89     12.99 o 
   7   6   1     1119.10     1062.52     23.88 o 
   8   6   1       17.41       12.19      3.56 o 
   9   6   1      252.27      248.95      8.46 o 
  10   6   1       25.16       20.93      3.79 o 
 -10   7   1        9.83       14.30      3.39 o 
  -9   7   1      352.94      366.79      7.53 o 
  -8   7   1       40.27       35.81      3.84 o 
  -7   7   1      335.79      315.89      7.36 o 
  -6   7   1       80.74       82.55      6.32 o 
  -5   7   1      823.33      838.43     13.90 o 
  -4   7   1      282.51      303.89      8.22 o 
  -3   7   1      331.23      342.74      7.39 o 
  -2   7   1       59.71       70.57      3.70 o 
  -1   7   1      307.12      312.74      6.07 o 
   0   7   1     4563.14     4950.39     40.06 o 
   1   7   1      365.17      379.73      6.76 o 
   2   7   1       35.19       46.77      2.99 o 
   3   7   1      402.33      421.94      7.85 o 
   4   7   1      333.73      373.31      7.99 o 
   5   7   1      816.14      818.09     15.42 o 
   6   7   1       76.07       89.22      4.89 o 
   7   7   1      334.85      319.87      7.31 o 
   8   7   1       29.51       26.93      3.54 o 
   9   7   1      387.67      386.56      8.59 o 
  10   7   1        7.25        7.19      3.30 o 
 -10   8   1      143.35      152.95      6.13 o 
  -9   8   1      229.60      228.54      6.02 o 
  -8   8   1      338.03      319.01      8.33 o 
  -7   8   1      371.17      347.47      8.33 o 
  -6   8   1     2667.29     2586.58     27.81 o 
  -5   8   1      652.18      670.41     11.88 o 
  -4   8   1     2102.02     2092.87     29.20 o 
  -3   8   1      694.39      655.16     11.99 o 
  -2   8   1     1435.48     1510.13     20.06 o 
  -1   8   1       18.05       14.70      2.43 o 
   0   8   1       92.23       92.08      3.83 o 
   1   8   1        9.19        6.83      2.12 o 
   2   8   1     1337.53     1390.09     18.25 o 
   3   8   1      685.51      659.02     10.15 o 
   4   8   1     2189.80     2166.86     28.80 o 
   5   8   1      644.49      685.35     11.91 o 
   6   8   1     2671.74     2569.73     35.16 o 
   7   8   1      369.91      360.74      8.61 o 
   8   8   1      327.83      326.59      7.74 o 
   9   8   1      217.17      222.05      6.61 o 
  10   8   1      133.21      149.39      6.60 o 
  -9   9   1      191.85      179.31      5.88 o 
  -8   9   1      378.87      390.76      9.71 o 
  -7   9   1      124.88      119.63      6.37 o 
  -6   9   1      662.79      641.71     11.83 o 
  -5   9   1      914.94      908.19     12.63 o 
  -4   9   1     1947.61     1977.26     25.78 o 
  -3   9   1     2061.33     2101.30     25.11 o 
  -2   9   1      335.34      310.85      6.99 o 
  -1   9   1      534.34      570.90     10.33 o 
   0   9   1       25.67       20.09      2.23 o 
   1   9   1      419.03      449.99      9.52 o 
   2   9   1      330.47      314.97      7.25 o 
   3   9   1     2170.70     2149.84     24.47 o 
   4   9   1     2065.46     2076.95     26.38 o 
   5   9   1      887.56      874.91     11.60 o 
   6   9   1      735.64      716.20     11.19 o 
   7   9   1      124.53      129.60      6.33 o 
   8   9   1      400.19      405.53      9.35 o 
   9   9   1      204.93      191.61      6.01 o 
  -9  10   1      123.00      145.88      9.73 o 
  -8  10   1       76.35       88.10      6.23 o 
  -7  10   1      174.09      176.37      6.49 o 
  -6  10   1      398.47      397.47     10.51 o 
  -5  10   1      355.48      346.26      7.91 o 
  -4  10   1     2954.64     2872.37     22.93 o 
  -3  10   1       32.79       28.33      3.23 o 
  -2  10   1      410.99      424.41      8.76 o 
  -1  10   1      278.72      282.61      8.43 o 
   0  10   1      536.91      531.77     11.29 o 
   1  10   1      298.40      309.46     10.29 o 
   2  10   1      412.53      412.82      8.62 o 
   3  10   1       41.42       43.86      3.55 o 
   4  10   1     3044.26     2938.82     23.41 o 
   5  10   1      321.61      337.62      7.79 o 
   6  10   1      355.04      367.13      8.30 o 
   7  10   1      197.95      201.46      6.78 o 
   8  10   1       44.92       58.92      4.77 o 
   9  10   1      121.92      138.87      8.38 o 
  -8  11   1       15.50       12.32      4.59 o 
  -7  11   1       83.85      106.01      6.35 o 
  -6  11   1       54.34       61.12      4.55 o 
  -5  11   1      293.83      305.64      8.61 o 
  -4  11   1      360.76      357.73      8.78 o 
  -3  11   1      388.03      366.24      7.11 o 
  -2  11   1      212.37      201.39      5.05 o 
  -1  11   1       98.76       94.35      5.02 o 
   0  11   1       25.60       19.88      3.96 o 
   1  11   1      140.43      129.91      5.46 o 
   2  11   1      221.05      217.29      5.36 o 
   3  11   1      446.26      433.88      7.31 o 
   4  11   1      358.65      350.57      8.30 o 
   5  11   1      325.78      328.73     10.13 o 
   6  11   1       51.34       51.16      4.51 o 
   7  11   1       99.39      114.46      7.83 o 
   8  11   1       18.41       15.55      4.70 o 
  -7  12   1      164.32      181.21      9.29 o 
  -6  12   1      166.83      154.59      6.43 o 
  -5  12   1       45.38       42.19      4.03 o 
  -4  12   1      314.62      303.48      7.97 o 
  -3  12   1      575.66      555.05      8.53 o 
  -2  12   1      462.56      472.35      7.49 o 
  -1  12   1       64.26       59.93      4.02 o 
   0  12   1       84.02       70.31      3.42 o 
   1  12   1       56.85       48.97      3.69 o 
   2  12   1      482.24      493.18      7.74 o 
   3  12   1      518.54      507.89      8.73 o 
   4  12   1      341.33      332.30      8.04 o 
   5  12   1       39.57       37.13      4.09 o 
   6  12   1      185.20      183.38      6.95 o 
   7  12   1      166.39      172.92      8.32 o 
  -6  13   1       40.16       39.34      4.07 o 
  -5  13   1      363.45      382.74      8.26 o 
  -4  13   1       36.14       39.56      3.53 o 
  -3  13   1      350.24      330.99      7.56 o 
  -2  13   1      578.23      592.40      8.82 o 
  -1  13   1      159.43      145.83      4.89 o 
   0  13   1      729.71      678.71      8.54 o 
   1  13   1      167.40      158.75      5.10 o 
   2  13   1      611.98      603.18      9.25 o 
   3  13   1      320.09      306.96      6.81 o 
   4  13   1       36.96       44.09      3.79 o 
   5  13   1      337.59      337.53      7.98 o 
   6  13   1       42.47       47.02      4.81 o 
  -5  14   1      310.45      301.83      8.17 o 
  -4  14   1      434.65      466.46     11.08 o 
  -3  14   1       18.00       23.08      3.29 o 
  -2  14   1       10.37        7.62      2.89 o 
  -1  14   1       58.07       65.65      3.33 o 
   0  14   1       51.13       45.67      3.32 o 
   1  14   1       57.80       67.75      3.45 o 
   2  14   1        3.88       -0.29      2.26 o 
   3  14   1       16.04       13.19      3.08 o 
   4  14   1      452.65      486.19     10.69 o 
   5  14   1      294.23      278.68     13.93 o 
  -4  15   1      196.22      236.32     13.38 o 
  -3  15   1        5.56        5.83      2.98 o 
  -2  15   1      444.37      468.96     11.70 o 
  -1  15   1      295.44      298.92      5.72 o 
   0  15   1      402.13      417.16      6.89 o 
   1  15   1      313.17      309.05      5.61 o 
   2  15   1      438.15      465.75      9.39 o 
   3  15   1        6.07        2.27      2.31 o 
   4  15   1      192.91      232.39     10.93 o 
   0   0   2     1233.23     1193.29     25.31 o 
   1   0   2      401.66      416.06      8.58 o 
   2   0   2    44124.53    40232.72    444.38 o 
   3   0   2     3863.10     3892.86     38.95 o 
   4   0   2      255.62      284.17      5.81 o 
   5   0   2      848.57      826.25      9.78 o 
   6   0   2      726.47      817.97     10.93 o 
   7   0   2      107.66       98.25      4.77 o 
   8   0   2      361.04      345.92      9.10 o 
   9   0   2      321.46      323.86      8.46 o 
  10   0   2       48.52       44.75      5.52 o 
  11   0   2      570.98      619.18     14.71 o 
 -11   1   2       13.39       20.76      4.71 o 
 -10   1   2        4.42        7.94      4.38 o 
  -9   1   2      305.07      303.90      8.86 o 
  -8   1   2      114.58      117.54      5.82 o 
  -7   1   2      870.45      863.13     12.95 o 
  -6   1   2      915.47      900.07     11.33 o 
  -5   1   2       22.57       29.90      2.39 o 
  -4   1   2     2602.93     2666.40     28.56 o 
  -3   1   2     3279.93     3243.69     28.91 o 
  -2   1   2     5607.33     5336.21     52.83 o 
  -1   1   2     1638.28     1507.12     23.13 o 
   0   1   2      201.84      217.49      4.48 o 
   1   1   2     1535.39     1415.71     23.03 o 
   2   1   2     5462.11     5155.10     61.21 o 
   3   1   2     3104.42     3108.74     28.67 o 
   4   1   2     2592.04     2645.50     30.86 o 
   5   1   2       11.54       18.96      2.07 o 
   6   1   2      962.46      937.40     12.77 o 
   7   1   2      845.44      824.40     12.75 o 
   8   1   2      105.35      107.83      5.73 o 
   9   1   2      274.15      265.63      8.26 o 
  10   1   2       10.61       10.41      4.35 o 
  11   1   2       15.49       13.25      4.89 o 
 -11   2   2       66.60       74.84      7.17 o 
 -10   2   2       89.75       97.68      7.12 o 
  -9   2   2      363.59      346.19      9.11 o 
  -8   2   2      251.52      263.58      7.58 o 
  -7   2   2      687.70      706.08     12.95 o 
  -6   2   2       12.84        8.79      2.19 o 
  -5   2   2      499.87      610.47      8.87 o 
  -4   2   2      110.72      126.37      3.54 o 
  -3   2   2     1390.73     1375.20     13.28 o 
  -2   2   2      702.22      755.36     10.35 o 
  -1   2   2     7887.83     7553.91     79.12 o 
   0   2   2     1495.44     1529.14     21.25 o 
   1   2   2     8035.35     7643.80     86.32 o 
   2   2   2      798.09      836.59     12.63 o 
   3   2   2     1461.60     1414.20     15.46 o 
   4   2   2       74.65       90.94      3.30 o 
   5   2   2      576.20      672.51     10.01 o 
   6   2   2        7.40        7.81      2.10 o 
   7   2   2      699.12      709.73     11.62 o 
   8   2   2      287.86      282.01      8.44 o 
   9   2   2      337.63      342.32      9.93 o 
  10   2   2       86.70      104.74      6.74 o 
  11   2   2       50.58       63.45      6.26 o 
 -11   3   2      200.69      209.99     10.34 o 
 -10   3   2      155.25      148.61      9.02 o 
  -9   3   2      209.40      208.51      7.39 o 
  -8   3   2      264.73      266.61      7.28 o 
  -7   3   2     1116.59     1073.45     18.88 o 
  -6   3   2       21.11       27.49      3.33 o 
  -5   3   2      144.25      166.79      6.40 o 
  -4   3   2     1798.97     1953.52     19.74 o 
  -3   3   2      247.07      228.87      4.32 o 
  -2   3   2     1577.34     1630.02     15.19 o 
  -1   3   2     7914.97     7749.98     81.22 o 
   0   3   2        1.75        4.99      1.94 o 
   1   3   2     7752.66     7610.30     96.43 o 
   2   3   2     1468.70     1506.68     16.54 o 
   3   3   2      275.29      258.96      5.02 o 
   4   3   2     1937.66     2009.82     19.86 o 
   5   3   2      111.61      128.03      4.68 o 
   6   3   2       37.48       45.17      3.70 o 
   7   3   2     1063.17     1059.86     21.83 o 
   8   3   2      248.12      228.07      9.57 o 
   9   3   2      196.22      191.87      8.94 o 
  10   3   2      126.78      140.75      7.86 o 
  11   3   2      207.20      207.07      8.03 o 
 -11   4   2      324.77      318.40     11.51 o 
 -10   4   2      184.72      200.49      8.21 o 
  -9   4   2       22.85       18.03      2.98 o 
  -8   4   2      917.03      892.05     12.76 o 
  -7   4   2        6.85       12.66      4.54 o 
  -6   4   2      436.58      418.41      8.95 o 
  -5   4   2      257.49      271.35      6.28 o 
  -4   4   2      216.67      204.53      4.28 o 
  -3   4   2      538.70      597.88      7.85 o 
  -2   4   2      384.45      417.05      6.18 o 
  -1   4   2     3002.51     3078.66     27.60 o 
   0   4   2     2152.37     2118.65     21.18 o 
   1   4   2     3030.84     3023.61     26.44 o 
   2   4   2      442.93      462.94      6.90 o 
   3   4   2      617.62      667.10      9.20 o 
   4   4   2      156.70      151.63      5.11 o 
   5   4   2      262.14      275.03      6.33 o 
   6   4   2      377.74      368.93      9.02 o 
   7   4   2        9.14       15.19      4.61 o 
   8   4   2      835.97      824.18     11.81 o 
   9   4   2       16.37        5.72      3.96 o 
  10   4   2      218.29      251.53      9.54 o 
  11   4   2      307.10      316.83     10.04 o 
 -11   5   2       53.46       63.88      5.24 o 
 -10   5   2      407.20      436.79     10.80 o 
  -9   5   2       68.85       53.19      3.94 o 
  -8   5   2      712.11      656.17     10.37 o 
  -7   5   2       96.76       97.71      8.31 o 
  -6   5   2      672.16      658.44     12.75 o 
  -5   5   2      239.10      217.47      5.63 o 
  -4   5   2      258.27      247.69      6.10 o 
  -3   5   2      326.49      358.67      6.31 o 
  -2   5   2      128.54      126.83      4.22 o 
  -1   5   2      731.14      701.51      8.86 o 
   0   5   2      881.75      974.37     10.41 o 
   1   5   2      844.81      790.55      9.08 o 
   2   5   2      151.71      146.26      4.31 o 
   3   5   2      246.06      271.35      6.04 o 
   4   5   2      252.63      235.78      6.91 o 
   5   5   2      212.99      192.24      6.35 o 
   6   5   2      684.95      676.03     16.03 o 
   7   5   2      102.28       99.47      8.20 o 
   8   5   2      727.58      675.44     11.55 o 
   9   5   2       63.37       49.37      4.36 o 
  10   5   2      397.26      412.90      9.76 o 
  11   5   2       60.51       74.94      4.67 o 
 -10   6   2      170.61      190.38      6.70 o 
  -9   6   2       11.17        6.54      2.89 o 
  -8   6   2      610.53      608.79     11.07 o 
  -7   6   2      308.67      290.81      9.61 o 
  -6   6   2      629.67      612.89     15.84 o 
  -5   6   2      645.81      631.10     16.65 o 
  -4   6   2      749.26      746.21     13.61 o 
  -3   6   2      237.88      287.44      7.20 o 
  -2   6   2       92.79       79.41      3.76 o 
  -1   6   2     1817.00     2034.20     19.74 o 
   0   6   2     6241.53     7103.80     52.49 o 
   1   6   2     1914.82     2075.05     20.03 o 
   2   6   2       98.88       82.38      3.50 o 
   3   6   2      291.19      338.85      6.50 o 
   4   6   2      816.56      780.61     13.13 o 
   5   6   2      631.86      625.28     11.72 o 
   6   6   2      692.85      642.46     23.78 o 
   7   6   2      273.23      266.97      8.24 o 
   8   6   2      591.95      594.58     11.31 o 
   9   6   2       10.14        7.18      3.27 o 
  10   6   2      162.94      180.53      6.53 o 
 -10   7   2       57.61       61.24      4.13 o 
  -9   7   2       30.78       29.81      3.43 o 
  -8   7   2      645.69      578.48      9.88 o 
  -7   7   2      383.28      356.80      7.95 o 
  -6   7   2      115.18      115.08      6.10 o 
  -5   7   2      489.31      464.46     10.49 o 
  -4   7   2     1997.81     2067.84     30.34 o 
  -3   7   2      332.29      337.38      7.86 o 
  -2   7   2     1184.12     1238.52     16.04 o 
  -1   7   2      789.33      791.96     11.50 o 
   0   7   2     2008.00     2342.06     22.23 o 
   1   7   2      893.99      875.45     11.11 o 
   2   7   2     1289.72     1307.28     15.40 o 
   3   7   2      342.48      347.96      7.28 o 
   4   7   2     2058.53     2086.11     26.53 o 
   5   7   2      553.05      501.65     16.63 o 
   6   7   2      132.35      127.37      5.15 o 
   7   7   2      392.84      382.47      7.70 o 
   8   7   2      678.36      624.43      9.99 o 
   9   7   2       38.48       34.46      3.74 o 
  10   7   2       74.49       68.84      4.56 o 
 -10   8   2       69.11       71.53      5.42 o 
  -9   8   2       92.70      105.95      4.73 o 
  -8   8   2      210.50      216.68      7.06 o 
  -7   8   2      547.32      516.96      9.98 o 
  -6   8   2       74.72       77.66      3.64 o 
  -5   8   2     1083.06     1019.74     14.44 o 
  -4   8   2      524.71      528.91     11.46 o 
  -3   8   2     1238.44     1245.52     17.24 o 
  -2   8   2      435.95      444.09      9.57 o 
  -1   8   2      384.68      402.06      8.09 o 
   0   8   2      165.96      171.05      4.96 o 
   1   8   2      354.24      369.82      7.71 o 
   2   8   2      404.92      409.68      8.49 o 
   3   8   2     1165.14     1160.25     14.78 o 
   4   8   2      575.31      586.83     10.67 o 
   5   8   2     1031.20      973.02     13.93 o 
   6   8   2       84.21       83.42      3.97 o 
   7   8   2      513.45      475.40      9.57 o 
   8   8   2      218.30      225.17      7.15 o 
   9   8   2      127.57      135.34      5.22 o 
  10   8   2       73.53       71.27      6.04 o 
  -9   9   2       18.52       25.32      3.07 o 
  -8   9   2      220.67      238.78      7.33 o 
  -7   9   2      607.85      589.37     11.97 o 
  -6   9   2       47.21       48.46      3.92 o 
  -5   9   2     1755.89     1723.25     16.89 o 
  -4   9   2      663.56      634.69     11.51 o 
  -3   9   2      726.90      689.02     11.84 o 
  -2   9   2       65.56       60.51      3.90 o 
  -1   9   2       29.89       29.20      3.16 o 
   0   9   2      688.83      684.21     10.28 o 
   1   9   2       27.77       30.84      3.36 o 
   2   9   2      100.92       95.34      4.56 o 
   3   9   2      750.80      697.05     16.42 o 
   4   9   2      631.30      595.25     10.64 o 
   5   9   2     1843.59     1758.73     16.24 o 
   6   9   2       46.44       41.28      3.88 o 
   7   9   2      668.86      647.20     11.45 o 
   8   9   2      231.73      245.00      7.44 o 
   9   9   2       11.92       15.03      3.31 o 
  -9  10   2      379.62      417.80     12.96 o 
  -8  10   2      416.54      404.31      9.48 o 
  -7  10   2      409.05      404.69     15.11 o 
  -6  10   2      178.86      172.41      7.23 o 
  -5  10   2      819.18      760.47     11.33 o 
  -4  10   2      384.11      362.70      6.35 o 
  -3  10   2        8.88        7.77      2.72 o 
  -2  10   2      182.88      190.34      6.48 o 
  -1  10   2      180.33      187.39      8.02 o 
   0  10   2      587.21      572.11     11.22 o 
   1  10   2      203.30      221.11      8.49 o 
   2  10   2      225.42      238.30      6.72 o 
   3  10   2        5.28        5.03      2.60 o 
   4  10   2      400.38      381.78      6.47 o 
   5  10   2      711.18      659.16     12.87 o 
   6  10   2      204.92      193.11      6.34 o 
   7  10   2      371.29      368.46     15.47 o 
   8  10   2      417.80      418.24     10.29 o 
   9  10   2      416.36      455.42     17.35 o 
  -8  11   2       39.08       40.47      5.22 o 
  -7  11   2       61.79       66.12      5.51 o 
  -6  11   2      279.82      289.35      8.04 o 
  -5  11   2      299.34      298.58      8.55 o 
  -4  11   2      371.94      369.33      8.22 o 
  -3  11   2     1038.86     1019.02     11.42 o 
  -2  11   2      781.78      729.22      8.86 o 
  -1  11   2      478.55      476.09      9.78 o 
   0  11   2        5.75        6.26      3.29 o 
   1  11   2      514.90      505.91      9.74 o 
   2  11   2      751.88      726.59      8.73 o 
   3  11   2      948.03      951.85     12.06 o 
   4  11   2      375.21      352.83      8.09 o 
   5  11   2      338.95      341.50      8.85 o 
   6  11   2      257.86      261.51      7.63 o 
   7  11   2       46.49       51.57      6.09 o 
   8  11   2       46.53       57.01      5.82 o 
  -7  12   2       31.27       30.57      3.97 o 
  -6  12   2      243.78      238.71      7.66 o 
  -5  12   2      245.43      246.13      7.24 o 
  -4  12   2      722.43      732.05     11.37 o 
  -3  12   2      165.04      167.02      5.24 o 
  -2  12   2      485.32      475.97      7.84 o 
  -1  12   2       23.65       21.43      3.27 o 
   0  12   2      175.13      173.91      4.81 o 
   1  12   2       36.09       31.28      3.52 o 
   2  12   2      465.37      456.67      7.48 o 
   3  12   2      191.67      188.26      5.56 o 
   4  12   2      707.57      709.34     11.61 o 
   5  12   2      226.42      230.88      9.69 o 
   6  12   2      259.52      257.64      8.84 o 
   7  12   2       32.74       37.22      4.34 o 
  -6  13   2       32.41       33.81      3.81 o 
  -5  13   2      237.19      244.42      6.77 o 
  -4  13   2      332.16      327.20      7.28 o 
  -3  13   2       74.31       73.86      4.05 o 
  -2  13   2       62.93       64.55      3.63 o 
  -1  13   2      253.26      241.63      5.81 o 
   0  13   2       29.12       31.71      2.67 o 
   1  13   2      238.93      232.06      6.05 o 
   2  13   2       52.80       51.98      3.47 o 
   3  13   2       84.31       84.44      4.07 o 
   4  13   2      327.90      323.36      8.06 o 
   5  13   2      257.12      261.81      6.96 o 
   6  13   2       43.88       46.94      4.74 o 
  -5  14   2       24.98       20.03      3.40 o 
  -4  14   2       26.95       33.50      3.80 o 
  -3  14   2      546.38      557.48      9.77 o 
  -2  14   2      214.50      219.93      5.78 o 
  -1  14   2      527.10      520.39      7.60 o 
   0  14   2       13.90       20.17      2.92 o 
   1  14   2      544.65      522.32      7.62 o 
   2  14   2      229.93      236.93      5.10 o 
   3  14   2      552.42      546.00     10.13 o 
   4  14   2       19.51       22.96      4.04 o 
   5  14   2       19.20       16.14      3.69 o 
  -3  15   2      192.89      191.77      6.09 o 
  -2  15   2      107.73      125.06      6.07 o 
  -1  15   2      166.13      181.96      5.85 o 
   0  15   2      154.90      156.55      5.43 o 
   1  15   2      132.96      141.32      4.41 o 
   2  15   2       82.44       99.56      5.00 o 
   3  15   2      181.50      181.66      5.66 o 
   1   0   3      267.62      286.75      7.38 o 
   2   0   3      762.03      717.76     13.21 o 
   3   0   3      235.63      205.52      4.64 o 
   4   0   3      337.65      362.63      6.97 o 
   5   0   3       44.98       40.50      2.51 o 
   6   0   3      859.89      878.26     11.33 o 
   7   0   3       20.03       17.76      3.00 o 
   8   0   3      732.85      707.13     13.31 o 
   9   0   3       76.82       82.96      5.32 o 
  10   0   3       47.89       54.80      5.90 o 
  11   0   3     1191.59     1282.92     21.77 o 
 -11   1   3      342.35      396.40     11.74 o 
 -10   1   3      375.10      375.25     10.97 o 
  -9   1   3      532.92      537.52     10.49 o 
  -8   1   3      346.84      334.39      9.03 o 
  -7   1   3      740.61      767.93     12.53 o 
  -6   1   3      221.60      242.39      5.75 o 
  -5   1   3     1303.83     1363.15     14.20 o 
  -4   1   3       96.63       97.28      3.57 o 
  -3   1   3      932.68     1043.67     11.42 o 
  -2   1   3     6494.10     6464.23     82.88 o 
  -1   1   3     8656.73     8775.86    120.25 o 
   0   1   3     3125.56     3068.74     36.09 o 
   1   1   3     8672.72     8521.67    119.10 o 
   2   1   3     6630.03     6564.68    123.33 o 
   3   1   3      921.13     1020.27     12.89 o 
   4   1   3      154.38      158.95      5.14 o 
   5   1   3     1238.80     1291.31     14.91 o 
   6   1   3      298.93      312.94      6.60 o 
   7   1   3      681.12      721.81     12.32 o 
   8   1   3      378.25      367.05      9.49 o 
   9   1   3      568.11      550.98     10.72 o 
  10   1   3      379.44      396.14     11.36 o 
  11   1   3      350.64      367.63     10.27 o 
 -11   2   3      113.32      117.01     12.39 o 
 -10   2   3      146.23      142.93      7.51 o 
  -9   2   3      438.94      438.57      9.12 o 
  -8   2   3        0.13        0.74      2.79 o 
  -7   2   3      412.79      415.70      8.83 o 
  -6   2   3      480.42      503.54      8.80 o 
  -5   2   3     2109.17     2348.53     23.60 o 
  -4   2   3      601.06      613.28      8.01 o 
  -3   2   3     1385.86     1577.95     15.79 o 
  -2   2   3    14671.31    15056.31    137.86 o 
  -1   2   3    14326.14    14356.73    148.65 o 
   0   2   3     5498.79     5430.73     57.75 o 
   1   2   3    14975.21    14637.87    162.29 o 
   2   2   3    15130.90    15194.57    170.39 o 
   3   2   3     1559.21     1694.22     19.06 o 
   4   2   3      560.04      562.91      8.31 o 
   5   2   3     2217.17     2394.55     23.51 o 
   6   2   3      490.59      509.28      8.74 o 
   7   2   3      416.44      416.47      9.36 o 
   8   2   3        0.66        0.19      2.90 o 
   9   2   3      420.39      429.01     10.62 o 
  10   2   3      169.13      173.31      9.03 o 
  11   2   3      119.22      132.69      6.97 o 
 -11   3   3      138.40      135.96      7.57 o 
 -10   3   3      194.46      197.80      9.95 o 
  -9   3   3      588.12      547.33     10.79 o 
  -8   3   3      825.75      772.00     10.63 o 
  -7   3   3     1571.14     1515.21     24.25 o 
  -6   3   3      521.28      533.13      9.48 o 
  -5   3   3      869.03      849.14     11.68 o 
  -4   3   3     1004.33     1036.02     11.95 o 
  -3   3   3      462.35      456.94      6.97 o 
  -2   3   3     1929.36     2049.99     18.52 o 
  -1   3   3      731.80      747.54      8.43 o 
   0   3   3    10665.56    10508.39    118.38 o 
   1   3   3      699.01      700.02      8.36 o 
   2   3   3     1846.08     1952.18     20.28 o 
   3   3   3      543.30      515.35      7.51 o 
   4   3   3      985.73      987.88     12.12 o 
   5   3   3      780.36      772.95     11.35 o 
   6   3   3      455.84      460.54      8.76 o 
   7   3   3     1515.07     1515.64     25.13 o 
   8   3   3      813.28      761.73     11.52 o 
   9   3   3      548.45      551.02     12.62 o 
  10   3   3      191.28      168.76      7.73 o 
  11   3   3      149.90      166.18      8.17 o 
 -11   4   3       39.52       36.55      4.87 o 
 -10   4   3      260.10      265.86      9.79 o 
  -9   4   3       32.74       22.93      3.13 o 
  -8   4   3        4.79        6.59      3.11 o 
  -7   4   3      123.52      114.16      6.89 o 
  -6   4   3      250.30      266.18      7.90 o 
  -5   4   3      221.76      256.56      5.86 o 
  -4   4   3      842.73      827.89     11.13 o 
  -3   4   3      593.14      671.70      9.35 o 
  -2   4   3     5802.58     5893.59     49.96 o 
  -1   4   3       23.58       34.80      2.85 o 
   0   4   3     1356.59     1325.54     13.84 o 
   1   4   3       21.66       28.71      1.81 o 
   2   4   3     6055.35     6082.52     53.19 o 
   3   4   3      608.46      673.89      9.34 o 
   4   4   3      891.63      861.00     11.60 o 
   5   4   3      216.37      250.12      6.75 o 
   6   4   3      275.46      278.21      8.19 o 
   7   4   3      128.55      111.22      8.38 o 
   8   4   3        2.95        6.46      3.24 o 
   9   4   3       30.00       19.20      4.43 o 
  10   4   3      248.38      257.38      9.72 o 
  11   4   3       41.38       39.94      4.50 o 
 -11   5   3      108.01      112.77      5.28 o 
 -10   5   3      277.10      281.56      8.47 o 
  -9   5   3      755.01      727.79     10.82 o 
  -8   5   3      119.45      111.47      5.13 o 
  -7   5   3     1495.62     1393.46     23.77 o 
  -6   5   3      179.10      182.75      8.83 o 
  -5   5   3     1412.94     1463.56     17.72 o 
  -4   5   3     1915.00     2048.33     22.10 o 
  -3   5   3      143.27      156.73      4.69 o 
  -2   5   3     1100.00     1195.55     13.62 o 
  -1   5   3      858.93      901.80     11.47 o 
   0   5   3      115.30      110.06      3.24 o 
   1   5   3      891.45      927.13     10.59 o 
   2   5   3     1076.59     1175.46     12.87 o 
   3   5   3      202.45      202.24      4.99 o 
   4   5   3     1954.24     2060.10     25.38 o 
   5   5   3     1467.61     1496.52     17.60 o 
   6   5   3      164.58      177.05      7.42 o 
   7   5   3     1328.56     1274.72     26.58 o 
   8   5   3      123.41      123.97      5.42 o 
   9   5   3      754.17      753.98     12.16 o 
  10   5   3      266.98      250.88      8.12 o 
  11   5   3       88.39      104.53      5.69 o 
 -10   6   3       80.78       86.80      5.04 o 
  -9   6   3       28.43       31.98      3.39 o 
  -8   6   3       89.10       92.10      5.18 o 
  -7   6   3      134.57      127.81      5.15 o 
  -6   6   3      273.36      286.87     12.89 o 
  -5   6   3      767.13      778.01     13.21 o 
  -4   6   3      248.68      263.99      8.03 o 
  -3   6   3     1297.57     1297.11     18.47 o 
  -2   6   3       76.67       58.56      3.57 o 
  -1   6   3     2265.37     2453.31     23.88 o 
   0   6   3      602.48      540.24      7.37 o 
   1   6   3     2252.47     2398.25     23.79 o 
   2   6   3       78.31       52.18      2.84 o 
   3   6   3     1264.84     1230.06     15.43 o 
   4   6   3      277.36      283.82      6.87 o 
   5   6   3      808.73      790.92     13.23 o 
   6   6   3      278.60      271.14      9.23 o 
   7   6   3      128.38      116.31      5.66 o 
   8   6   3       85.01       89.97      5.56 o 
   9   6   3       26.91       26.48      3.51 o 
  10   6   3      104.01      113.30      5.38 o 
 -10   7   3      257.38      312.77      7.67 o 
  -9   7   3      163.84      162.15      5.58 o 
  -8   7   3      147.00      148.94      5.92 o 
  -7   7   3       89.77       99.19      4.95 o 
  -6   7   3     1329.02     1354.95     19.72 o 
  -5   7   3      493.81      477.50     12.30 o 
  -4   7   3      265.21      271.47      9.08 o 
  -3   7   3      685.12      634.52     12.49 o 
  -2   7   3       84.54       93.11      4.42 o 
  -1   7   3      343.78      353.24      6.93 o 
   0   7   3     2229.53     2343.98     21.59 o 
   1   7   3      361.33      359.87      6.59 o 
   2   7   3       77.26       84.21      3.84 o 
   3   7   3      757.05      693.54     10.33 o 
   4   7   3      259.37      265.78      6.91 o 
   5   7   3      422.19      389.03      9.86 o 
   6   7   3     1319.05     1306.88     19.08 o 
   7   7   3       61.78       55.29      4.02 o 
   8   7   3      134.92      148.60      5.94 o 
   9   7   3      137.50      137.17      5.52 o 
  10   7   3      244.52      299.66      7.58 o 
 -10   8   3       33.02       28.24      4.15 o 
  -9   8   3      402.83      397.88      7.60 o 
  -8   8   3      131.65      115.14      5.32 o 
  -7   8   3      443.67      431.32      9.34 o 
  -6   8   3      144.87      146.56      4.96 o 
  -5   8   3      153.91      146.81      6.29 o 
  -4   8   3     1771.91     1774.38     26.03 o 
  -3   8   3     1438.56     1374.28     19.40 o 
  -2   8   3      104.30      116.62      6.27 o 
  -1   8   3      724.94      701.97     11.09 o 
   0   8   3        2.18        3.63      1.81 o 
   1   8   3      620.81      598.28     10.15 o 
   2   8   3      117.93      131.06      5.40 o 
   3   8   3     1284.52     1248.73     16.90 o 
   4   8   3     1716.52     1689.78     21.29 o 
   5   8   3      124.02      119.12      4.90 o 
   6   8   3      142.48      152.03      4.64 o 
   7   8   3      449.20      436.24      9.21 o 
   8   8   3      136.05      127.88      5.71 o 
   9   8   3      371.40      373.20      8.54 o 
  10   8   3       32.27       34.65      4.90 o 
  -9   9   3      145.20      134.24      4.83 o 
  -8   9   3      321.40      320.84      8.03 o 
  -7   9   3      431.22      430.44      9.72 o 
  -6   9   3      332.53      325.72      7.77 o 
  -5   9   3     1277.71     1276.65     13.28 o 
  -4   9   3     1441.74     1315.12     18.16 o 
  -3   9   3      181.13      179.02      6.48 o 
  -2   9   3     1805.42     1803.42     22.37 o 
  -1   9   3      292.55      305.79      7.31 o 
   0   9   3       33.68       33.97      2.87 o 
   1   9   3      303.68      321.92      7.92 o 
   2   9   3     1897.42     1910.33     23.47 o 
   3   9   3      171.71      161.56      6.29 o 
   4   9   3     1362.52     1257.83     16.98 o 
   5   9   3     1279.70     1323.64     13.54 o 
   6   9   3      362.56      358.51      7.54 o 
   7   9   3      428.71      444.19     10.12 o 
   8   9   3      356.46      364.90      8.85 o 
   9   9   3      146.60      144.36      6.24 o 
  -9  10   3       48.82       58.82      4.65 o 
  -8  10   3       69.60       68.14      4.83 o 
  -7  10   3      147.62      152.24      6.67 o 
  -6  10   3      113.76      119.40      6.18 o 
  -5  10   3      287.42      294.49      7.35 o 
  -4  10   3      799.26      801.48     10.14 o 
  -3  10   3      525.58      511.69      9.94 o 
  -2  10   3      368.85      354.42      8.13 o 
  -1  10   3       16.73       11.52      3.52 o 
   0  10   3      552.60      520.85     12.44 o 
   1  10   3        1.64        6.09      3.20 o 
   2  10   3      359.93      343.88      7.91 o 
   3  10   3      429.53      430.87      8.83 o 
   4  10   3      752.10      758.59      9.73 o 
   5  10   3      278.40      272.90      9.53 o 
   6  10   3      109.56      111.73      5.09 o 
   7  10   3      150.54      146.31      7.21 o 
   8  10   3       73.28       77.35      6.78 o 
   9  10   3       54.28       66.89      5.29 o 
  -8  11   3       97.55       96.66      6.53 o 
  -7  11   3      377.01      402.95     10.37 o 
  -6  11   3      288.97      281.13      8.59 o 
  -5  11   3      162.81      157.87      6.65 o 
  -4  11   3      262.39      263.26      7.23 o 
  -3  11   3       21.37       17.66      2.74 o 
  -2  11   3      501.84      483.75      7.23 o 
  -1  11   3       45.95       48.86      3.34 o 
   0  11   3      280.38      286.13      8.54 o 
   1  11   3       51.10       53.75      3.40 o 
   2  11   3      462.65      460.98      7.81 o 
   3  11   3       35.47       35.40      3.34 o 
   4  11   3      225.57      216.89      6.96 o 
   5  11   3      161.82      161.71      6.99 o 
   6  11   3      298.39      285.96     10.17 o 
   7  11   3      422.99      439.11     12.40 o 
   8  11   3      115.07      133.87      8.00 o 
  -7  12   3       23.98       25.73      3.68 o 
  -6  12   3       42.29       40.79      4.23 o 
  -5  12   3      448.45      446.84      9.08 o 
  -4  12   3      488.70      491.32      9.89 o 
  -3  12   3      224.05      220.58      5.55 o 
  -2  12   3      715.93      719.62      9.34 o 
  -1  12   3       41.92       55.95      3.94 o 
   0  12   3        9.74       12.42      2.50 o 
   1  12   3       32.38       42.95      3.47 o 
   2  12   3      689.67      699.49      9.33 o 
   3  12   3      250.40      247.03      6.11 o 
   4  12   3      509.41      507.15     11.06 o 
   5  12   3      432.32      425.53      8.78 o 
   6  12   3       41.03       36.63      4.51 o 
   7  12   3       21.31       21.52      5.56 o 
  -6  13   3      121.24      118.42      5.39 o 
  -5  13   3      229.52      235.04      6.59 o 
  -4  13   3      180.39      190.32      5.66 o 
  -3  13   3      455.00      475.62      8.28 o 
  -2  13   3       56.73       47.50      3.57 o 
  -1  13   3      385.04      347.82      7.06 o 
   0  13   3        0.05        3.09      2.11 o 
   1  13   3      362.55      342.05      6.95 o 
   2  13   3       57.24       53.35      3.42 o 
   3  13   3      447.66      465.88      8.19 o 
   4  13   3      189.59      203.74      5.82 o 
   5  13   3      249.72      240.26      6.43 o 
   6  13   3      115.55      121.66      8.22 o 
  -5  14   3        9.65       10.77      3.12 o 
  -4  14   3      285.63      318.48     11.89 o 
  -3  14   3      214.50      223.34      6.52 o 
  -2  14   3      334.08      363.20      7.15 o 
  -1  14   3      251.15      267.01      5.39 o 
   0  14   3      575.29      619.71      9.97 o 
   1  14   3      231.61      257.61      5.29 o 
   2  14   3      309.00      341.02      5.91 o 
   3  14   3      226.85      239.95      7.56 o 
   4  14   3      263.42      284.94      8.31 o 
   5  14   3        7.90       11.24      4.01 o 
  -3  15   3      165.09      194.54      8.00 o 
  -2  15   3      206.02      207.27      6.75 o 
  -1  15   3       24.87       24.02      3.45 o 
   0  15   3       21.73       20.28      2.40 o 
   1  15   3       28.40       36.98      2.96 o 
   2  15   3      204.88      197.75      5.95 o 
   3  15   3      162.09      180.37      6.57 o 
   0   0   4       19.12       18.21      2.59 o 
   1   0   4      109.10      102.70      5.05 o 
   2   0   4     2050.39     1954.93     22.19 o 
   3   0   4     1841.18     2021.55     21.92 o 
   4   0   4     1094.78     1118.09     12.43 o 
   5   0   4      624.80      672.69      9.12 o 
   6   0   4        8.76        9.37      2.12 o 
   7   0   4        4.55        9.43      2.93 o 
   8   0   4       10.52        5.19      2.99 o 
   9   0   4      674.62      687.42     12.76 o 
  10   0   4      200.70      203.32      9.51 o 
  11   0   4       11.97       22.30      4.52 o 
 -11   1   4      266.26      318.01     10.56 o 
 -10   1   4       52.14       58.10      5.12 o 
  -9   1   4       87.65       87.87      4.91 o 
  -8   1   4      467.33      439.43      8.96 o 
  -7   1   4      178.67      190.51      6.65 o 
  -6   1   4      374.75      388.22      7.33 o 
  -5   1   4     1749.71     1739.71     17.76 o 
  -4   1   4      814.57      807.30      9.67 o 
  -3   1   4      573.38      573.53      8.57 o 
  -2   1   4     3330.65     3205.82     36.63 o 
  -1   1   4     2889.14     2982.61     39.65 o 
   0   1   4    37276.84    35376.15    359.71 o 
   1   1   4     2908.24     2926.51     44.46 o 
   2   1   4     3366.16     3173.60     33.86 o 
   3   1   4      523.31      535.66      8.27 o 
   4   1   4      701.91      702.43      9.99 o 
   5   1   4     1818.10     1778.59     18.89 o 
   6   1   4      339.97      351.68      6.87 o 
   7   1   4      171.09      180.93      6.61 o 
   8   1   4      446.72      413.75      8.60 o 
   9   1   4      106.77      113.04      5.63 o 
  10   1   4       57.74       60.73      5.85 o 
  11   1   4      257.45      294.28      8.73 o 
 -11   2   4       42.13       53.37      5.61 o 
 -10   2   4      163.51      165.42      8.11 o 
  -9   2   4      885.57      833.73     11.88 o 
  -8   2   4      502.77      505.21      7.47 o 
  -7   2   4      445.57      473.47      9.56 o 
  -6   2   4      479.19      467.25      8.15 o 
  -5   2   4       60.54       53.24      3.00 o 
  -4   2   4      483.07      502.83      7.27 o 
  -3   2   4     3800.08     3915.93     39.80 o 
  -2   2   4    14332.80    14707.04    127.09 o 
  -1   2   4     3408.66     3518.96     34.06 o 
   0   2   4     6280.22     6185.11     65.85 o 
   1   2   4     3476.72     3535.28     39.26 o 
   2   2   4    14551.49    14550.39    133.56 o 
   3   2   4     3906.16     3926.52     37.45 o 
   4   2   4      563.34      569.91      7.98 o 
   5   2   4       65.39       67.14      3.54 o 
   6   2   4      412.14      397.61      8.25 o 
   7   2   4      526.39      548.71     10.95 o 
   8   2   4      427.52      450.35      8.15 o 
   9   2   4      821.49      791.06     12.50 o 
  10   2   4      178.13      179.77      7.29 o 
  11   2   4       30.19       26.52      4.37 o 
 -11   3   4       46.86       41.27      5.25 o 
 -10   3   4       52.37       47.48      5.14 o 
  -9   3   4      257.88      262.42      8.01 o 
  -8   3   4      102.40      106.97      4.40 o 
  -7   3   4       22.53       28.74      3.86 o 
  -6   3   4     1123.62     1153.36     14.18 o 
  -5   3   4     1430.01     1574.41     17.75 o 
  -4   3   4     2634.88     2882.72     26.95 o 
  -3   3   4     2835.47     2988.80     28.95 o 
  -2   3   4     4399.03     4647.12     43.23 o 
  -1   3   4     2148.63     2132.81     19.82 o 
   0   3   4     1608.91     1582.86     17.15 o 
   1   3   4     2332.55     2282.19     20.17 o 
   2   3   4     4470.08     4617.53     39.55 o 
   3   3   4     2991.24     3061.09     28.97 o 
   4   3   4     2760.63     2990.74     27.60 o 
   5   3   4     1507.71     1630.43     18.64 o 
   6   3   4     1123.26     1165.07     14.60 o 
   7   3   4       26.31       32.95      3.88 o 
   8   3   4       86.76       92.94      4.32 o 
   9   3   4      270.16      257.51      9.02 o 
  10   3   4       53.41       51.64      4.66 o 
  11   3   4       41.65       41.95      5.00 o 
 -11   4   4       56.61       50.73      4.74 o 
 -10   4   4      668.24      649.48     13.49 o 
  -9   4   4      104.31       91.40      4.46 o 
  -8   4   4      729.16      701.41     10.98 o 
  -7   4   4      118.18      102.57      8.21 o 
  -6   4   4      531.43      502.86      9.54 o 
  -5   4   4       21.87       36.80      2.62 o 
  -4   4   4     2353.50     2459.16     23.06 o 
  -3   4   4     3776.62     4173.96     36.63 o 
  -2   4   4      720.03      764.36     10.45 o 
  -1   4   4      551.96      532.92      7.13 o 
   0   4   4     2652.74     2747.74     23.71 o 
   1   4   4      597.13      569.98      7.05 o 
   2   4   4      782.73      789.70      9.61 o 
   3   4   4     3867.41     4190.85     43.00 o 
   4   4   4     2446.05     2519.25     24.33 o 
   5   4   4       17.30       29.35      2.61 o 
   6   4   4      476.06      467.84     10.38 o 
   7   4   4      122.20      118.08      7.12 o 
   8   4   4      683.52      663.00     10.57 o 
   9   4   4      108.62      113.04      6.09 o 
  10   4   4      609.77      568.41     12.41 o 
  11   4   4       48.52       57.07      4.74 o 
 -11   5   4      254.74      257.85      8.61 o 
 -10   5   4       77.69       92.47      5.89 o 
  -9   5   4       13.29       12.03      3.17 o 
  -8   5   4      148.89      137.34      5.74 o 
  -7   5   4      287.44      302.69      9.58 o 
  -6   5   4       85.90       89.81      5.57 o 
  -5   5   4      618.31      636.19      9.95 o 
  -4   5   4       75.33      119.21      4.79 o 
  -3   5   4     3439.64     3747.25     37.21 o 
  -2   5   4     3084.71     3307.42     32.83 o 
  -1   5   4     3653.01     3875.35     32.98 o 
   0   5   4      783.42      901.10     10.57 o 
   1   5   4     3488.59     3669.07     32.70 o 
   2   5   4     3172.07     3317.93     31.15 o 
   3   5   4     3679.83     3889.62     37.50 o 
   4   5   4       86.30      121.53      4.60 o 
   5   5   4      662.77      664.72     10.24 o 
   6   5   4       78.58       85.62      4.62 o 
   7   5   4      294.66      309.84     11.95 o 
   8   5   4      155.53      150.38      6.05 o 
   9   5   4       12.58       14.93      4.44 o 
  10   5   4       72.07       93.36      6.20 o 
  11   5   4      301.24      305.96      7.75 o 
 -10   6   4       79.63       90.50      4.97 o 
  -9   6   4       99.63      109.09      4.85 o 
  -8   6   4      377.12      337.26      7.84 o 
  -7   6   4      446.93      438.24      8.17 o 
  -6   6   4     1347.31     1286.32     23.01 o 
  -5   6   4     1033.79     1082.67     17.06 o 
  -4   6   4      146.17      137.28      6.48 o 
  -3   6   4     1586.92     1700.47     22.88 o 
  -2   6   4     1862.57     1985.65     26.47 o 
  -1   6   4     1576.41     1719.92     18.37 o 
   0   6   4     1371.49     1592.66     15.55 o 
   1   6   4     1625.70     1767.97     18.58 o 
   2   6   4     1935.00     2026.19     20.40 o 
   3   6   4     1555.85     1598.59     19.30 o 
   4   6   4      146.78      128.17      5.00 o 
   5   6   4     1084.02     1116.68     18.79 o 
   6   6   4     1231.00     1170.08     36.49 o 
   7   6   4      409.35      419.50      8.26 o 
   8   6   4      300.54      279.53      9.00 o 
   9   6   4       98.52      105.11      4.84 o 
  10   6   4       88.99       82.77      4.73 o 
 -10   7   4      149.59      133.45      5.75 o 
  -9   7   4       45.72       45.63      3.60 o 
  -8   7   4       25.76       23.05      3.59 o 
  -7   7   4      806.28      758.75     10.49 o 
  -6   7   4      468.27      419.28      8.75 o 
  -5   7   4       32.87       34.95      4.09 o 
  -4   7   4      313.94      312.17     10.79 o 
  -3   7   4      109.56       91.70      5.29 o 
  -2   7   4       43.45       60.17      3.97 o 
  -1   7   4      478.00      484.93      8.55 o 
   0   7   4     2678.56     2880.33     26.87 o 
   1   7   4      519.46      511.08      8.20 o 
   2   7   4       43.10       64.73      3.50 o 
   3   7   4      121.92       98.47      4.57 o 
   4   7   4      329.69      339.73      8.34 o 
   5   7   4       34.06       39.34      4.73 o 
   6   7   4      434.88      400.43      8.37 o 
   7   7   4      802.34      749.50     11.49 o 
   8   7   4       19.97       20.61      3.86 o 
   9   7   4       36.49       38.54      3.66 o 
  10   7   4      130.78      119.09      5.24 o 
 -10   8   4      155.39      180.43      8.96 o 
  -9   8   4       82.84       83.14      4.18 o 
  -8   8   4        3.06        6.11      3.11 o 
  -7   8   4      214.64      208.71      6.54 o 
  -6   8   4      546.29      558.03      8.36 o 
  -5   8   4     2877.24     2772.10     41.59 o 
  -4   8   4       26.89       32.71      4.02 o 
  -3   8   4      459.59      455.57     10.22 o 
  -2   8   4       59.52       61.81      4.81 o 
  -1   8   4      517.75      532.04     10.19 o 
   0   8   4      372.00      368.15      7.02 o 
   1   8   4      497.16      520.13      9.29 o 
   2   8   4       77.56       74.64      4.45 o 
   3   8   4      517.98      485.02     11.25 o 
   4   8   4       37.33       46.56      3.81 o 
   5   8   4     2698.33     2633.60     42.17 o 
   6   8   4      509.93      524.74      8.62 o 
   7   8   4      177.12      164.47      6.79 o 
   8   8   4        3.47        5.54      3.33 o 
   9   8   4       86.25       90.72      5.09 o 
  10   8   4      166.80      195.88      8.14 o 
  -9   9   4       60.61       61.71      3.96 o 
  -8   9   4       34.61       35.31      3.98 o 
  -7   9   4     1265.58     1211.66     14.98 o 
  -6   9   4      193.24      190.94      5.81 o 
  -5   9   4      146.17      140.90      5.33 o 
  -4   9   4      342.33      333.87      8.56 o 
  -3   9   4      137.78      133.40      6.56 o 
  -2   9   4      332.97      314.59      7.87 o 
  -1   9   4      175.34      182.76      6.67 o 
   0   9   4       40.65       49.02      3.49 o 
   1   9   4      166.16      182.86      7.32 o 
   2   9   4      420.05      405.09      9.35 o 
   3   9   4      124.25      130.55      5.82 o 
   4   9   4      274.76      258.69      7.32 o 
   5   9   4      132.17      133.14      5.51 o 
   6   9   4      176.29      181.07      5.55 o 
   7   9   4     1204.15     1139.79     15.09 o 
   8   9   4       40.10       36.93      4.31 o 
   9   9   4       57.23       68.44      4.62 o 
  -9  10   4      401.59      417.28     10.57 o 
  -8  10   4       12.54        9.49      3.36 o 
  -7  10   4      809.93      801.83     14.55 o 
  -6  10   4      418.36      402.27      9.06 o 
  -5  10   4       84.23       76.46      4.39 o 
  -4  10   4      134.79      143.59      4.95 o 
  -3  10   4       50.18       43.22      3.80 o 
  -2  10   4      123.31      117.08      5.46 o 
  -1  10   4      452.76      441.68     10.74 o 
   0  10   4       33.18       36.09      4.39 o 
   1  10   4      456.94      454.65     10.60 o 
   2  10   4      147.44      148.92      6.25 o 
   3  10   4       37.77       34.85      3.42 o 
   4  10   4      162.12      163.09      6.07 o 
   5  10   4      114.02      105.93      6.60 o 
   6  10   4      437.11      422.54     12.08 o 
   7  10   4      848.74      855.46     12.35 o 
   8  10   4       19.57       21.89      4.40 o 
   9  10   4      404.46      398.25     22.39 o 
  -8  11   4       14.86        9.15      4.10 o 
  -7  11   4       91.99       98.99      8.47 o 
  -6  11   4      141.29      149.38      6.31 o 
  -5  11   4      356.80      347.16      8.93 o 
  -4  11   4      384.38      373.00      8.24 o 
  -3  11   4     1886.02     1722.43     16.54 o 
  -2  11   4     1347.15     1279.85     13.22 o 
  -1  11   4     1357.00     1270.10     12.04 o 
   0  11   4      561.66      532.57      8.11 o 
   1  11   4     1216.82     1163.31     11.39 o 
   2  11   4     1328.72     1269.61     13.15 o 
   3  11   4     1779.74     1702.54     16.93 o 
   4  11   4      355.58      351.01      8.26 o 
   5  11   4      359.33      340.08      9.69 o 
   6  11   4      126.89      133.31      7.12 o 
   7  11   4       90.09       97.11      5.86 o 
   8  11   4       10.35       12.78      4.93 o 
  -7  12   4       50.64       57.83      4.28 o 
  -6  12   4      284.16      273.25      8.12 o 
  -5  12   4        5.83        5.99      3.00 o 
  -4  12   4      567.55      538.21      9.04 o 
  -3  12   4       37.88       41.66      3.73 o 
  -2  12   4      203.61      203.16      5.20 o 
  -1  12   4      464.48      396.18      8.44 o 
   0  12   4        3.33        2.07      2.31 o 
   1  12   4      452.98      397.40      8.14 o 
   2  12   4      179.36      182.69      5.09 o 
   3  12   4       33.66       36.54      3.24 o 
   4  12   4      560.98      546.04     10.81 o 
   5  12   4        9.11        6.08      3.12 o 
   6  12   4      279.87      278.99      9.84 o 
   7  12   4       42.54       42.96      4.15 o 
  -6  13   4        6.41        8.10      2.92 o 
  -5  13   4      426.97      441.87      9.12 o 
  -4  13   4      137.48      130.01      4.82 o 
  -3  13   4      931.59      917.25     12.02 o 
  -2  13   4       28.29       23.71      3.09 o 
  -1  13   4      506.81      536.68      9.29 o 
   0  13   4       92.58       91.16      3.58 o 
   1  13   4      424.36      464.45      7.69 o 
   2  13   4       27.63       26.08      2.74 o 
   3  13   4      875.17      895.82     12.28 o 
   4  13   4      134.34      129.87      4.99 o 
   5  13   4      395.41      413.40      8.38 o 
   6  13   4        5.48        3.24      3.83 o 
  -5  14   4       31.54       32.06      3.40 o 
  -4  14   4      226.38      232.46      7.06 o 
  -3  14   4       14.47       17.28      3.60 o 
  -2  14   4      203.16      191.88      5.50 o 
  -1  14   4       33.73       33.22      2.57 o 
   0  14   4       78.93       78.68      4.12 o 
   1  14   4       34.75       32.95      2.83 o 
   2  14   4      177.99      178.09      4.45 o 
   3  14   4       16.96       19.13      3.26 o 
   4  14   4      260.95      255.10      7.69 o 
   5  14   4       27.17       24.47      3.80 o 
  -3  15   4      197.60      218.93      6.78 o 
  -2  15   4      119.03      126.53      6.35 o 
  -1  15   4      158.62      184.36      5.62 o 
   0  15   4      195.55      182.14      4.49 o 
   1  15   4      178.12      202.42      5.15 o 
   2  15   4      139.61      137.02      4.99 o 
   3  15   4      157.40      171.14      6.74 o 
   1   0   5      330.78      288.12      5.72 o 
   2   0   5       30.00       23.57      2.02 o 
   3   0   5      833.57      973.90     12.81 o 
   4   0   5     1166.44     1150.61     13.07 o 
   5   0   5      184.85      164.54      4.85 o 
   6   0   5      320.15      339.85      7.17 o 
   7   0   5      138.18      146.87      6.31 o 
   8   0   5     1201.77     1147.12     13.48 o 
   9   0   5      827.14      748.20     12.71 o 
  10   0   5       83.53       98.38      6.62 o 
  11   0   5      650.33      642.98     13.02 o 
 -11   1   5       61.55       69.88      5.99 o 
 -10   1   5       81.15       88.21      5.79 o 
  -9   1   5      526.20      500.86      9.48 o 
  -8   1   5      198.83      213.57      5.56 o 
  -7   1   5      815.53      805.01     13.58 o 
  -6   1   5      599.01      547.24      9.35 o 
  -5   1   5      999.65     1013.36     12.67 o 
  -4   1   5     2483.20     2575.64     23.50 o 
  -3   1   5      456.06      463.80      8.16 o 
  -2   1   5      673.70      688.04      9.28 o 
  -1   1   5     2468.64     2359.31     23.19 o 
   0   1   5      516.71      492.67      8.02 o 
   1   1   5     2264.17     2174.40     26.63 o 
   2   1   5      750.74      759.08     10.48 o 
   3   1   5      488.52      501.04      8.20 o 
   4   1   5     2671.81     2728.44     24.96 o 
   5   1   5      973.41      976.47     12.43 o 
   6   1   5      640.14      588.81      9.54 o 
   7   1   5      774.78      780.88     12.44 o 
   8   1   5      238.33      245.66      5.95 o 
   9   1   5      506.77      500.30     10.21 o 
  10   1   5       95.37      103.98      6.51 o 
  11   1   5       45.60       51.46      5.11 o 
 -11   2   5       65.23       64.24      5.41 o 
 -10   2   5      679.86      674.59     12.04 o 
  -9   2   5      266.75      251.95      7.40 o 
  -8   2   5     1283.81     1195.01     11.41 o 
  -7   2   5      254.99      250.68      7.22 o 
  -6   2   5     1388.66     1441.99     17.17 o 
  -5   2   5      437.30      448.06      7.77 o 
  -4   2   5      858.12      873.45     10.16 o 
  -3   2   5     4492.92     4764.88     48.24 o 
  -2   2   5     4849.79     5086.60     43.33 o 
  -1   2   5      327.83      342.05      5.39 o 
   0   2   5      136.10      167.50      3.45 o 
   1   2   5      406.69      407.11      6.16 o 
   2   2   5     5105.67     5229.80     47.72 o 
   3   2   5     4603.67     4817.92     45.48 o 
   4   2   5      770.03      787.71      9.66 o 
   5   2   5      448.36      444.68      7.61 o 
   6   2   5     1360.01     1409.68     15.89 o 
   7   2   5      212.50      207.93      6.85 o 
   8   2   5     1242.34     1154.82     11.69 o 
   9   2   5      297.55      282.93      7.79 o 
  10   2   5      675.83      679.95     12.95 o 
  11   2   5       73.86       82.33      5.29 o 
 -11   3   5      302.10      314.39      8.97 o 
 -10   3   5       38.30       34.19      4.76 o 
  -9   3   5     1504.39     1424.19     17.19 o 
  -8   3   5      143.01      133.20      4.74 o 
  -7   3   5      145.98      146.62      6.07 o 
  -6   3   5      223.91      242.38      6.33 o 
  -5   3   5      190.05      217.62      5.57 o 
  -4   3   5      880.23      883.12     11.07 o 
  -3   3   5     1623.81     1757.20     17.99 o 
  -2   3   5     1306.79     1401.37     15.55 o 
  -1   3   5     4282.64     4314.10     34.85 o 
   0   3   5     2610.87     2651.74     21.97 o 
   1   3   5     4296.59     4226.29     34.87 o 
   2   3   5     1443.49     1490.03     14.20 o 
   3   3   5     1764.51     1838.32     19.28 o 
   4   3   5      859.38      841.71      9.60 o 
   5   3   5      231.64      255.92      6.40 o 
   6   3   5      236.28      265.50      7.63 o 
   7   3   5      107.00      109.67      5.95 o 
   8   3   5      147.57      149.85      6.47 o 
   9   3   5     1478.66     1434.39     18.84 o 
  10   3   5       26.11       21.81      4.00 o 
  11   3   5      290.64      296.17     12.54 o 
 -11   4   5      132.54      133.24      6.26 o 
 -10   4   5      218.83      226.56      8.45 o 
  -9   4   5      287.12      300.77      7.51 o 
  -8   4   5       79.76       72.10      4.33 o 
  -7   4   5      957.16      911.69     17.69 o 
  -6   4   5      246.36      264.94      7.01 o 
  -5   4   5      800.94      855.94     11.70 o 
  -4   4   5     2209.86     2442.88     23.49 o 
  -3   4   5     1016.74     1125.92     14.09 o 
  -2   4   5     4799.40     5137.37     46.18 o 
  -1   4   5     2831.25     3059.32     26.98 o 
   0   4   5     3630.14     3610.18     30.30 o 
   1   4   5     2766.67     2949.52     27.01 o 
   2   4   5     5052.23     5230.06     41.93 o 
   3   4   5     1073.78     1142.31     12.96 o 
   4   4   5     2351.42     2543.53     23.36 o 
   5   4   5      845.05      869.90     12.77 o 
   6   4   5      264.83      297.09      8.94 o 
   7   4   5      990.29      957.77     16.99 o 
   8   4   5       81.12       73.92      4.69 o 
   9   4   5      268.30      289.71      8.62 o 
  10   4   5      246.98      261.92      7.86 o 
  11   4   5      118.20      117.63      6.26 o 
 -10   5   5      212.19      204.38      8.00 o 
  -9   5   5       74.03       59.70      4.29 o 
  -8   5   5      148.85      132.77      5.57 o 
  -7   5   5     1011.39      972.15     15.18 o 
  -6   5   5     1078.45     1058.04     15.96 o 
  -5   5   5      265.27      234.36      5.96 o 
  -4   5   5      747.07      758.27     11.52 o 
  -3   5   5     7146.15     7861.79     84.39 o 
  -2   5   5     2000.13     2055.52     22.69 o 
  -1   5   5     2080.24     2322.63     23.10 o 
   0   5   5      267.57      395.96      5.90 o 
   1   5   5     2147.45     2342.32     22.00 o 
   2   5   5     2144.71     2106.46     21.51 o 
   3   5   5     7197.14     7583.67     73.68 o 
   4   5   5      806.13      758.72     11.77 o 
   5   5   5      206.80      182.05      5.25 o 
   6   5   5     1061.35     1019.78     17.55 o 
   7   5   5      912.36      902.89     15.49 o 
   8   5   5      136.40      121.05      5.60 o 
   9   5   5       50.88       47.05      3.89 o 
  10   5   5      219.89      212.95      7.35 o 
 -10   6   5      267.25      263.71      7.45 o 
  -9   6   5      325.66      324.07      6.81 o 
  -8   6   5      580.86      513.98     15.13 o 
  -7   6   5      619.99      577.20      8.95 o 
  -6   6   5      668.47      715.39     12.59 o 
  -5   6   5      596.33      591.45     13.00 o 
  -4   6   5      601.48      622.18     14.33 o 
  -3   6   5      686.73      711.68     14.85 o 
  -2   6   5      171.90      201.62      6.70 o 
  -1   6   5     2689.56     2908.20     29.36 o 
   0   6   5     2876.95     3019.75     26.20 o 
   1   6   5     2707.61     2876.56     28.18 o 
   2   6   5      220.84      257.24      5.73 o 
   3   6   5      769.70      754.03     11.97 o 
   4   6   5      664.60      673.87     11.34 o 
   5   6   5      560.44      544.63     11.35 o 
   6   6   5      709.39      766.11     16.04 o 
   7   6   5      567.08      541.24      9.75 o 
   8   6   5      537.00      497.36      9.65 o 
   9   6   5      369.72      388.68      9.75 o 
  10   6   5      273.65      273.98      7.50 o 
 -10   7   5      401.65      436.11      8.85 o 
  -9   7   5      229.70      233.26      6.39 o 
  -8   7   5      386.34      342.82      8.03 o 
  -7   7   5     1325.48     1192.49     13.20 o 
  -6   7   5      410.63      425.47      8.23 o 
  -5   7   5     1440.35     1392.42     29.97 o 
  -4   7   5      430.13      433.26     11.24 o 
  -3   7   5      653.82      649.63     16.72 o 
  -2   7   5      372.39      366.10      8.64 o 
  -1   7   5       96.36      100.36      4.54 o 
   0   7   5       38.27       33.48      2.59 o 
   1   7   5      133.57      138.37      4.54 o 
   2   7   5      439.37      412.59      8.22 o 
   3   7   5      602.84      579.90     10.41 o 
   4   7   5      388.60      384.17      9.59 o 
   5   7   5     1353.27     1307.45     24.65 o 
   6   7   5      374.40      387.27     10.06 o 
   7   7   5     1253.97     1136.38     14.80 o 
   8   7   5      347.79      310.84      8.31 o 
   9   7   5      224.11      219.96      8.07 o 
  10   7   5      357.60      384.85      9.48 o 
  -9   8   5      242.86      238.62      6.06 o 
  -8   8   5      189.24      191.03      6.33 o 
  -7   8   5       34.71       40.54      3.83 o 
  -6   8   5       18.75       23.01      3.15 o 
  -5   8   5      710.00      651.87     11.42 o 
  -4   8   5      336.71      313.01      9.02 o 
  -3   8   5      890.41      837.36     12.72 o 
  -2   8   5      154.85      176.52      6.99 o 
  -1   8   5      153.88      151.34      6.60 o 
   0   8   5      124.92      142.27      5.15 o 
   1   8   5      190.56      182.38      5.18 o 
   2   8   5      185.18      185.60      5.86 o 
   3   8   5      824.32      733.47     12.65 o 
   4   8   5      406.71      381.56      8.79 o 
   5   8   5      680.05      633.29     10.72 o 
   6   8   5       39.56       44.47      3.64 o 
   7   8   5       29.89       30.98      3.86 o 
   8   8   5      216.72      222.31      7.80 o 
   9   8   5      230.06      225.63      8.39 o 
  -9   9   5      159.42      174.45      7.34 o 
  -8   9   5       43.69       43.52      4.03 o 
  -7   9   5      251.92      248.61      7.03 o 
  -6   9   5      917.69      901.80     11.21 o 
  -5   9   5       66.87       70.28      4.04 o 
  -4   9   5      836.44      822.93     14.08 o 
  -3   9   5      560.15      546.46     11.96 o 
  -2   9   5      121.15      123.19      6.15 o 
  -1   9   5      260.81      241.95      6.96 o 
   0   9   5        0.50       -0.77      2.26 o 
   1   9   5      247.13      222.57      6.95 o 
   2   9   5      102.89       97.34      5.58 o 
   3   9   5      507.68      512.41      9.42 o 
   4   9   5      908.18      893.54     12.50 o 
   5   9   5       81.41       88.80      4.58 o 
   6   9   5      880.56      855.17     12.17 o 
   7   9   5      252.10      256.07      7.25 o 
   8   9   5       25.47       30.86      4.07 o 
   9   9   5      142.99      144.99      7.14 o 
  -8  10   5        4.94        3.49      3.51 o 
  -7  10   5      218.33      234.36      6.91 o 
  -6  10   5      693.47      683.67     10.40 o 
  -5  10   5      193.41      173.44      7.20 o 
  -4  10   5     1150.17     1115.68     13.01 o 
  -3  10   5      822.65      784.74      9.06 o 
  -2  10   5      761.74      698.05     11.79 o 
  -1  10   5      191.05      209.33      8.23 o 
   0  10   5      108.57      121.91      5.02 o 
   1  10   5      145.36      178.93      6.88 o 
   2  10   5      724.79      676.39     12.33 o 
   3  10   5      799.00      772.52      9.84 o 
   4  10   5     1184.70     1143.99     15.64 o 
   5  10   5      167.16      158.09      7.19 o 
   6  10   5      692.42      676.01     14.34 o 
   7  10   5      232.53      247.04      8.00 o 
   8  10   5        4.54        5.41      3.78 o 
  -8  11   5       75.01       79.12      5.89 o 
  -7  11   5      135.86      139.73      9.80 o 
  -6  11   5       79.70       78.90      5.15 o 
  -5  11   5      329.99      332.43      9.09 o 
  -4  11   5      356.18      372.76      8.26 o 
  -3  11   5      326.24      302.28      6.51 o 
  -2  11   5      479.02      442.71      7.51 o 
  -1  11   5      547.21      544.47      8.03 o 
   0  11   5     1642.84     1544.42     13.95 o 
   1  11   5      582.17      580.79      8.30 o 
   2  11   5      472.44      456.43      7.49 o 
   3  11   5      279.26      281.70      6.46 o 
   4  11   5      395.55      401.59      7.56 o 
   5  11   5      347.03      346.71      8.82 o 
   6  11   5      104.16      111.04      6.79 o 
   7  11   5      147.63      161.77      6.01 o 
   8  11   5       78.38       89.37      7.98 o 
  -7  12   5      114.03      136.22      8.73 o 
  -6  12   5      376.64      372.09      8.93 o 
  -5  12   5       60.03       61.70      4.22 o 
  -4  12   5      565.09      552.79      9.74 o 
  -3  12   5      261.84      256.54      6.79 o 
  -2  12   5      357.31      314.46      6.22 o 
  -1  12   5      265.45      240.78      5.93 o 
   0  12   5      119.62      110.33      4.33 o 
   1  12   5      294.81      270.56      6.89 o 
   2  12   5      311.60      284.68      5.91 o 
   3  12   5      260.11      251.31      6.16 o 
   4  12   5      540.00      537.30     11.21 o 
   5  12   5       49.15       54.92      4.52 o 
   6  12   5      369.74      352.01      9.09 o 
   7  12   5      131.27      153.47      7.91 o 
  -6  13   5       11.52        8.87      2.83 o 
  -5  13   5      136.37      152.03      5.95 o 
  -4  13   5      178.91      193.65      5.41 o 
  -3  13   5       78.70       78.45      4.06 o 
  -2  13   5      365.80      369.94      6.73 o 
  -1  13   5      448.00      429.04      7.45 o 
   0  13   5      761.36      725.96      9.74 o 
   1  13   5      433.21      420.56      7.12 o 
   2  13   5      373.37      393.91      7.39 o 
   3  13   5       66.39       60.35      3.97 o 
   4  13   5      189.68      195.38      7.39 o 
   5  13   5      136.84      148.55      5.47 o 
   6  13   5       10.73        4.80      4.01 o 
  -5  14   5      169.93      168.51      7.69 o 
  -4  14   5        8.23        9.73      2.85 o 
  -3  14   5       70.32       68.37      4.22 o 
  -2  14   5      391.10      408.43      7.67 o 
  -1  14   5        9.41       12.24      2.25 o 
   0  14   5       82.43       95.86      4.13 o 
   1  14   5       12.20       13.02      2.35 o 
   2  14   5      373.95      400.80      7.55 o 
   3  14   5       51.39       46.62      3.52 o 
   4  14   5        3.97        7.32      3.00 o 
   5  14   5      196.25      203.25     11.58 o 
  -3  15   5       51.08       50.00      4.02 o 
  -2  15   5       69.03       74.35      4.00 o 
  -1  15   5      216.86      242.48      7.04 o 
   0  15   5       74.27       78.54      3.57 o 
   1  15   5      214.97      235.45      6.88 o 
   2  15   5       86.36       93.33      4.34 o 
   3  15   5       43.60       44.58      4.74 o 
   0   0   6      100.00       82.32      3.95 o 
   1   0   6     2240.54     2249.13     22.71 o 
   2   0   6     3360.11     3277.54     30.47 o 
   3   0   6        0.22        1.19      1.26 o 
   4   0   6      197.29      168.10      4.76 o 
   5   0   6     2311.40     2361.55     24.00 o 
   6   0   6      120.07      135.46      5.33 o 
   7   0   6     3477.28     3298.32     39.05 o 
   8   0   6      692.22      686.75      9.15 o 
   9   0   6      171.57      172.90      7.02 o 
  10   0   6        0.64       -0.66      3.23 o 
  11   0   6      180.43      176.46      9.67 o 
 -11   1   6       94.27      112.61      6.40 o 
 -10   1   6      181.04      181.03      6.82 o 
  -9   1   6      719.86      699.57     12.23 o 
  -8   1   6        4.22        3.17      2.30 o 
  -7   1   6     1034.76     1011.76     17.09 o 
  -6   1   6      115.19      110.22      4.91 o 
  -5   1   6     1321.03     1275.49     15.57 o 
  -4   1   6       63.84       60.82      2.94 o 
  -3   1   6      383.20      358.59      6.38 o 
  -2   1   6      374.98      404.88      6.54 o 
  -1   1   6      155.20      146.31      3.40 o 
   0   1   6     4384.41     4416.88     35.70 o 
   1   1   6      176.18      179.15      3.57 o 
   2   1   6      400.44      419.07      6.61 o 
   3   1   6      407.57      375.25      5.82 o 
   4   1   6       79.17       75.44      3.38 o 
   5   1   6     1408.88     1356.08     15.70 o 
   6   1   6      102.47       96.39      4.26 o 
   7   1   6     1175.14     1127.64     15.67 o 
   8   1   6        3.48        3.60      2.72 o 
   9   1   6      620.80      636.05     12.34 o 
  10   1   6      203.21      222.92      8.86 o 
  11   1   6       83.93      100.50      5.16 o 
 -11   2   6        2.94        4.68      3.82 o 
 -10   2   6      259.93      276.00      8.57 o 
  -9   2   6       30.62       34.79      4.45 o 
  -8   2   6       25.90       22.92      2.73 o 
  -7   2   6      482.44      477.96     10.05 o 
  -6   2   6     1181.45     1185.54     15.78 o 
  -5   2   6      910.41      923.71     12.65 o 
  -4   2   6     4904.75     5005.98     41.89 o 
  -3   2   6     1033.60     1054.08     11.30 o 
  -2   2   6     3041.36     3100.71     28.01 o 
  -1   2   6      971.19      946.89     10.23 o 
   0   2   6     5357.17     5264.67     40.61 o 
   1   2   6     1058.82      986.82     10.64 o 
   2   2   6     3142.49     3100.70     27.96 o 
   3   2   6     1020.17     1006.77     11.75 o 
   4   2   6     4891.76     5056.64     41.45 o 
   5   2   6      974.16      982.37     12.27 o 
   6   2   6     1222.29     1209.33     14.13 o 
   7   2   6      469.29      441.43      9.89 o 
   8   2   6       27.94       28.53      2.80 o 
   9   2   6       26.60       23.50      4.08 o 
  10   2   6      229.68      232.64      7.35 o 
  11   2   6        6.93       16.53      3.67 o 
 -11   3   6      178.73      199.38      6.88 o 
 -10   3   6      172.21      185.24      6.84 o 
  -9   3   6      105.69      107.93      5.49 o 
  -8   3   6     1436.98     1396.45     15.07 o 
  -7   3   6      266.64      273.91      7.93 o 
  -6   3   6     1477.05     1458.50     18.66 o 
  -5   3   6      253.32      303.22      6.66 o 
  -4   3   6     2011.29     2197.71     20.70 o 
  -3   3   6     2767.49     3033.30     26.26 o 
  -2   3   6      501.55      541.60      7.45 o 
  -1   3   6     1079.53     1095.72     11.53 o 
   0   3   6      869.85      906.00      8.84 o 
   1   3   6     1095.56     1097.43     12.69 o 
   2   3   6      572.22      598.25      7.19 o 
   3   3   6     2876.62     3102.49     26.28 o 
   4   3   6     2090.65     2228.98     19.78 o 
   5   3   6      300.94      349.04      7.04 o 
   6   3   6     1408.45     1391.19     18.26 o 
   7   3   6      244.27      244.64      7.96 o 
   8   3   6     1475.90     1433.82     16.42 o 
   9   3   6       91.24       87.87      5.83 o 
  10   3   6      149.86      162.17      6.31 o 
  11   3   6      175.57      186.22      8.11 o 
 -11   4   6      361.51      396.40     13.23 o 
 -10   4   6       25.51       28.49      4.19 o 
  -9   4   6       50.76       57.08      3.88 o 
  -8   4   6      390.99      403.98      7.93 o 
  -7   4   6      116.53      115.25      5.29 o 
  -6   4   6      144.66      129.55      5.68 o 
  -5   4   6      484.37      504.53      8.02 o 
  -4   4   6       18.09       14.32      2.14 o 
  -3   4   6      324.73      382.13      7.12 o 
  -2   4   6     2220.73     2388.96     24.81 o 
  -1   4   6     6796.50     7153.65     60.25 o 
   0   4   6     1241.25     1214.23     12.33 o 
   1   4   6     7160.40     7426.88     55.85 o 
   2   4   6     2203.24     2293.37     21.11 o 
   3   4   6      430.59      482.73      7.73 o 
   4   4   6       17.07       16.86      2.20 o 
   5   4   6      489.80      508.36      8.55 o 
   6   4   6      134.43      132.14      5.83 o 
   7   4   6      113.18      125.96      5.60 o 
   8   4   6      365.86      382.71      8.51 o 
   9   4   6       39.20       41.47      4.39 o 
  10   4   6       22.78       21.75      3.67 o 
  11   4   6      409.20      443.23     21.31 o 
 -10   5   6      225.15      256.05      7.89 o 
  -9   5   6       25.70       17.82      3.29 o 
  -8   5   6      364.46      337.13      8.19 o 
  -7   5   6      144.01      136.89      4.63 o 
  -6   5   6     1005.31     1010.84     16.01 o 
  -5   5   6      262.44      287.58      6.76 o 
  -4   5   6     1374.68     1372.41     18.86 o 
  -3   5   6      344.32      381.33      9.08 o 
  -2   5   6      677.75      666.62     10.12 o 
  -1   5   6      938.29     1005.29     13.16 o 
   0   5   6      387.11      442.70      6.50 o 
   1   5   6      998.68     1039.96     11.90 o 
   2   5   6      605.67      592.17      8.23 o 
   3   5   6      373.81      395.63      7.99 o 
   4   5   6     1537.21     1454.49     17.80 o 
   5   5   6      291.33      310.73      8.02 o 
   6   5   6      969.18      972.78     19.04 o 
   7   5   6      153.19      143.68      4.85 o 
   8   5   6      330.98      335.00      8.16 o 
   9   5   6       31.09       25.04      3.29 o 
  10   5   6      264.02      287.70      7.50 o 
 -10   6   6       30.31       26.00      3.69 o 
  -9   6   6      345.69      318.67      7.86 o 
  -8   6   6      336.70      315.83      8.31 o 
  -7   6   6       58.22       61.95      4.12 o 
  -6   6   6       57.38       61.34      5.37 o 
  -5   6   6      140.95      137.79      9.02 o 
  -4   6   6     1827.55     1965.49     30.11 o 
  -3   6   6     2003.51     2015.82     29.43 o 
  -2   6   6      643.53      723.73     13.61 o 
  -1   6   6     2974.15     2918.99     33.52 o 
   0   6   6       12.72       17.79      2.13 o 
   1   6   6     2999.12     2910.07     28.67 o 
   2   6   6      713.65      766.32     10.52 o 
   3   6   6     2078.65     2004.29     24.34 o 
   4   6   6     1914.22     2009.80     27.27 o 
   5   6   6      114.09      110.49      6.29 o 
   6   6   6       57.64       60.23      5.07 o 
   7   6   6       63.01       67.05      4.33 o 
   8   6   6      341.52      314.87      7.99 o 
   9   6   6      312.44      297.11      7.22 o 
  10   6   6       33.93       42.21      3.90 o 
 -10   7   6       37.88       32.23      4.31 o 
  -9   7   6      394.20      368.65      7.52 o 
  -8   7   6      560.61      548.80     10.15 o 
  -7   7   6      224.67      193.24      5.78 o 
  -6   7   6        5.79        7.38      2.26 o 
  -5   7   6     1007.19      980.40     15.06 o 
  -4   7   6      394.50      407.28     10.84 o 
  -3   7   6     1219.26     1240.60     20.11 o 
  -2   7   6      798.37      838.12     15.61 o 
  -1   7   6      288.36      319.71      7.71 o 
   0   7   6      790.20      840.35     12.06 o 
   1   7   6      313.51      324.89      7.09 o 
   2   7   6      854.71      851.97     13.03 o 
   3   7   6     1239.79     1273.00     19.95 o 
   4   7   6      342.95      366.01      8.96 o 
   5   7   6      984.32      945.01     15.71 o 
   6   7   6       16.26       21.79      3.42 o 
   7   7   6      183.19      152.17      5.49 o 
   8   7   6      530.96      530.52     10.11 o 
   9   7   6      442.01      419.01      8.14 o 
  10   7   6       26.13       22.74      4.17 o 
  -9   8   6        0.78        0.89      2.56 o 
  -8   8   6      119.07      109.90      5.04 o 
  -7   8   6       31.29       22.32      3.41 o 
  -6   8   6      769.15      716.96     10.37 o 
  -5   8   6      501.90      497.98      8.78 o 
  -4   8   6      490.68      471.29      8.76 o 
  -3   8   6       17.33       17.71      3.69 o 
  -2   8   6       45.03       42.99      3.77 o 
  -1   8   6       44.69       40.67      3.55 o 
   0   8   6        8.92        5.66      2.28 o 
   1   8   6       56.28       52.20      3.38 o 
   2   8   6       30.37       27.82      2.98 o 
   3   8   6       13.48       12.58      2.82 o 
   4   8   6      473.57      460.66      8.71 o 
   5   8   6      522.46      502.24      9.08 o 
   6   8   6      802.51      766.54     15.14 o 
   7   8   6       25.86       20.77      3.51 o 
   8   8   6      130.05      128.47      6.01 o 
   9   8   6        2.19        3.48      2.78 o 
  -9   9   6       12.78       11.95      2.87 o 
  -8   9   6       71.06       70.16      4.19 o 
  -7   9   6      256.02      223.73      6.35 o 
  -6   9   6      113.66      113.16      5.39 o 
  -5   9   6     1686.45     1568.91     15.35 o 
  -4   9   6      270.36      248.00      6.52 o 
  -3   9   6      370.64      367.40      9.22 o 
  -2   9   6      233.78      219.65      8.03 o 
  -1   9   6       77.95       89.81      5.17 o 
   0   9   6       74.68       65.66      4.55 o 
   1   9   6       74.19       85.65      5.63 o 
   2   9   6      219.61      220.19      7.59 o 
   3   9   6      310.37      287.26      6.91 o 
   4   9   6      258.72      238.15      6.59 o 
   5   9   6     1485.15     1431.78     17.24 o 
   6   9   6      113.13      123.79      6.86 o 
   7   9   6      279.28      259.07      7.19 o 
   8   9   6       70.16       67.10      4.40 o 
   9   9   6        2.55        4.46      3.07 o 
  -8  10   6        3.18        4.33      3.24 o 
  -7  10   6      122.98      123.13      5.30 o 
  -6  10   6       17.55       13.39      3.04 o 
  -5  10   6      315.34      308.60      9.35 o 
  -4  10   6      910.52      844.85     11.62 o 
  -3  10   6      311.58      303.98      6.19 o 
  -2  10   6      758.89      727.64     11.78 o 
  -1  10   6      120.47      104.72      5.97 o 
   0  10   6      459.56      419.51      8.49 o 
   1  10   6      100.94       90.73      5.34 o 
   2  10   6      807.18      783.85     11.22 o 
   3  10   6      283.40      273.15      6.70 o 
   4  10   6      889.28      842.24     10.94 o 
   5  10   6      342.07      354.05      8.57 o 
   6  10   6       16.66       15.76      4.45 o 
   7  10   6      128.98      139.08      6.24 o 
   8  10   6        3.29        8.74      4.07 o 
  -8  11   6       86.84      102.92      8.24 o 
  -7  11   6      285.04      293.63      7.85 o 
  -6  11   6      127.49      129.34      6.11 o 
  -5  11   6     1456.96     1411.39     19.15 o 
  -4  11   6      267.64      253.72      7.29 o 
  -3  11   6      406.76      368.42      7.01 o 
  -2  11   6      105.26      113.35      4.56 o 
  -1  11   6      276.66      261.11      5.78 o 
   0  11   6     1899.54     1845.46     16.06 o 
   1  11   6      255.52      245.27      6.42 o 
   2  11   6       92.34       98.67      4.25 o 
   3  11   6      403.83      372.65      7.31 o 
   4  11   6      237.08      243.90      6.21 o 
   5  11   6     1453.16     1414.61     17.84 o 
   6  11   6      162.30      174.21      7.39 o 
   7  11   6      279.72      309.80      8.26 o 
   8  11   6       78.06       89.02     12.68 o 
  -7  12   6        5.37        9.65      4.26 o 
  -6  12   6      224.42      249.23      9.64 o 
  -5  12   6       60.98       67.28      3.94 o 
  -4  12   6      134.54      130.82      5.61 o 
  -3  12   6      239.94      245.55      6.61 o 
  -2  12   6      214.23      196.40      5.46 o 
  -1  12   6     1333.91     1240.92     13.46 o 
   0  12   6        3.09       10.19      2.41 o 
   1  12   6     1317.37     1206.30     15.52 o 
   2  12   6      190.58      166.79      5.40 o 
   3  12   6      268.40      275.15      6.31 o 
   4  12   6      138.90      136.18      5.58 o 
   5  12   6       47.62       49.00      4.52 o 
   6  12   6      225.07      247.06      9.02 o 
   7  12   6        6.34       14.71      6.71 o 
  -6  13   6      358.21      368.67     11.58 o 
  -5  13   6      120.61      129.20      5.73 o 
  -4  13   6      160.71      171.97      5.56 o 
  -3  13   6      101.53      116.65      5.22 o 
  -2  13   6      233.31      219.20      5.13 o 
  -1  13   6      118.90      127.00      4.44 o 
   0  13   6      187.97      190.73      5.56 o 
   1  13   6      130.77      141.20      4.46 o 
   2  13   6      228.72      215.45      5.99 o 
   3  13   6       96.59      107.63      4.52 o 
   4  13   6      176.90      190.27      5.81 o 
   5  13   6      121.16      138.21      7.93 o 
   6  13   6      417.82      423.37     14.17 o 
  -4  14   6        4.37        3.38      2.41 o 
  -3  14   6       74.88       78.81      4.27 o 
  -2  14   6      275.72      297.91      6.52 o 
  -1  14   6      205.99      207.13      4.98 o 
   0  14   6      245.67      235.68      5.60 o 
   1  14   6      213.80      227.09      4.86 o 
   2  14   6      253.35      276.56      6.68 o 
   3  14   6       93.11       98.14      4.43 o 
   4  14   6        2.59        2.63      2.53 o 
  -2  15   6      205.32      204.48      6.87 o 
  -1  15   6      111.71      103.04      4.78 o 
   0  15   6       53.59       48.50      2.89 o 
   1  15   6      102.52       97.76      5.06 o 
   2  15   6      193.26      204.05      8.55 o 
   1   0   7        3.91        4.35      1.28 o 
   2   0   7     7192.29     7437.55     67.17 o 
   3   0   7        0.62        3.94      1.38 o 
   4   0   7      729.49      700.25      9.79 o 
   5   0   7      280.10      293.18      6.60 o 
   6   0   7      636.76      624.57     10.52 o 
   7   0   7      706.73      715.16     12.34 o 
   8   0   7       16.60       16.92      2.93 o 
   9   0   7     2140.03     2067.23     22.45 o 
  10   0   7      282.35      292.27      8.91 o 
  11   0   7       61.66       53.67      4.15 o 
 -11   1   7      711.51      737.38     16.76 o 
 -10   1   7      113.31      129.81      5.98 o 
  -9   1   7       83.96       73.92      4.93 o 
  -8   1   7      239.64      232.07      5.46 o 
  -7   1   7       47.31       36.11      3.86 o 
  -6   1   7      681.69      653.15     10.81 o 
  -5   1   7      704.09      706.62     10.62 o 
  -4   1   7      201.56      230.79      5.18 o 
  -3   1   7       75.99       72.75      3.16 o 
  -2   1   7     1169.64     1238.33     13.82 o 
  -1   1   7     2691.83     2579.07     24.31 o 
   0   1   7      600.04      611.04      7.37 o 
   1   1   7     2817.60     2706.01     21.84 o 
   2   1   7     1240.05     1287.05     13.93 o 
   3   1   7       36.93       39.08      2.15 o 
   4   1   7      209.49      239.16      5.54 o 
   5   1   7      776.86      764.13     10.80 o 
   6   1   7      641.16      614.52     10.24 o 
   7   1   7       48.58       47.57      4.08 o 
   8   1   7      221.02      221.45      6.37 o 
   9   1   7       99.23       96.04      6.23 o 
  10   1   7      123.97      125.28      6.00 o 
  11   1   7      661.92      701.71     11.42 o 
 -11   2   7       18.87       24.68      3.64 o 
 -10   2   7      623.64      626.10      9.95 o 
  -9   2   7      497.15      502.20      9.28 o 
  -8   2   7     1197.15     1153.84     12.45 o 
  -7   2   7     1549.34     1491.06     19.79 o 
  -6   2   7      320.07      317.11      7.81 o 
  -5   2   7     3692.53     3688.54     33.53 o 
  -4   2   7      654.79      669.47      9.09 o 
  -3   2   7      632.14      588.00      7.90 o 
  -2   2   7     2588.96     2775.38     24.96 o 
  -1   2   7       50.90       53.44      2.72 o 
   0   2   7        0.61        2.49      1.22 o 
   1   2   7       53.20       58.29      2.56 o 
   2   2   7     2708.32     2847.25     24.99 o 
   3   2   7      657.54      602.21      7.26 o 
   4   2   7      587.54      613.88      8.33 o 
   5   2   7     3581.59     3615.09     33.25 o 
   6   2   7      245.11      247.00      6.98 o 
   7   2   7     1599.55     1553.65     21.20 o 
   8   2   7     1131.11     1120.18     13.16 o 
   9   2   7      478.80      504.73     11.31 o 
  10   2   7      614.89      599.21     11.11 o 
  11   2   7       25.23       26.98      3.63 o 
 -11   3   7       39.03       28.16      4.72 o 
 -10   3   7      287.92      295.65      7.62 o 
  -9   3   7      366.62      355.30      8.39 o 
  -8   3   7       89.33       76.56      4.21 o 
  -7   3   7      106.03      107.32      5.57 o 
  -6   3   7       80.94       80.19      4.92 o 
  -5   3   7       21.42       20.94      2.37 o 
  -4   3   7      683.14      662.59      8.87 o 
  -3   3   7      925.51     1054.45     12.05 o 
  -2   3   7     1197.00     1259.55     14.86 o 
  -1   3   7      600.62      653.50      8.21 o 
   0   3   7      212.15      182.75      3.41 o 
   1   3   7      653.07      679.65      8.18 o 
   2   3   7     1385.28     1391.11     14.39 o 
   3   3   7     1003.82     1099.50     12.03 o 
   4   3   7      615.04      597.15      8.40 o 
   5   3   7       31.14       28.09      2.60 o 
   6   3   7       94.80      103.45      5.32 o 
   7   3   7       93.54       92.84      4.99 o 
   8   3   7       91.32       82.55      4.65 o 
   9   3   7      340.43      335.11      9.52 o 
  10   3   7      277.60      283.62      7.65 o 
  11   3   7       47.96       41.97      4.04 o 
 -10   4   7       20.45       16.06      4.11 o 
  -9   4   7      127.33      131.80      4.74 o 
  -8   4   7        5.73        4.01      2.78 o 
  -7   4   7     1387.69     1307.22     12.71 o 
  -6   4   7       18.85       16.09      3.29 o 
  -5   4   7      451.21      428.50      7.58 o 
  -4   4   7      315.92      333.29      6.78 o 
  -3   4   7      204.20      179.23      5.59 o 
  -2   4   7      517.11      573.16      9.29 o 
  -1   4   7       74.71       75.75      3.24 o 
   0   4   7     1824.34     1935.06     20.18 o 
   1   4   7       88.21       80.65      3.20 o 
   2   4   7      486.69      520.38      7.56 o 
   3   4   7      262.83      235.29      5.69 o 
   4   4   7      312.18      317.48      7.03 o 
   5   4   7      455.83      430.47      8.31 o 
   6   4   7       15.39        9.20      2.93 o 
   7   4   7     1245.42     1206.96     13.22 o 
   8   4   7        4.08        4.38      2.91 o 
   9   4   7      131.19      133.85      6.18 o 
  10   4   7       20.41       21.41      3.74 o 
 -10   5   7       59.26       67.66      4.51 o 
  -9   5   7       38.28       39.74      3.46 o 
  -8   5   7      213.40      216.85      6.65 o 
  -7   5   7       88.94       86.65      3.98 o 
  -6   5   7       63.12       68.26      4.66 o 
  -5   5   7      397.54      410.13      9.38 o 
  -4   5   7      515.54      522.21     10.49 o 
  -3   5   7      302.94      286.87      7.82 o 
  -2   5   7      852.15      781.96     13.34 o 
  -1   5   7       23.88       24.45      2.58 o 
   0   5   7      308.64      251.95      5.56 o 
   1   5   7       24.25       28.30      2.34 o 
   2   5   7      944.07      837.13     10.45 o 
   3   5   7      277.47      266.06      6.81 o 
   4   5   7      532.96      523.60     10.38 o 
   5   5   7      427.26      427.25     10.58 o 
   6   5   7       60.55       66.55      5.36 o 
   7   5   7       76.87       73.64      4.09 o 
   8   5   7      199.08      211.25      7.51 o 
   9   5   7       45.66       45.18      4.23 o 
  10   5   7       67.75       77.98      4.46 o 
 -10   6   7      247.68      273.54      7.07 o 
  -9   6   7      167.69      150.30      5.20 o 
  -8   6   7       13.52       11.30      3.23 o 
  -7   6   7       87.31       87.39      4.19 o 
  -6   6   7      355.46      333.64     10.41 o 
  -5   6   7      378.56      400.56     11.45 o 
  -4   6   7      232.18      240.55      9.89 o 
  -3   6   7      246.45      252.65      9.09 o 
  -2   6   7      148.45      148.53      7.78 o 
  -1   6   7       63.69       78.31      4.24 o 
   0   6   7     2059.97     2145.82     23.84 o 
   1   6   7       52.45       67.05      3.60 o 
   2   6   7      130.93      122.74      4.70 o 
   3   6   7      295.82      309.95      7.61 o 
   4   6   7      271.00      258.04      7.92 o 
   5   6   7      386.50      380.84     10.21 o 
   6   6   7      299.82      293.61      9.02 o 
   7   6   7       54.30       55.11      3.77 o 
   8   6   7        9.23       12.73      3.55 o 
   9   6   7      194.93      196.31      5.81 o 
  10   6   7      244.37      272.21      6.68 o 
 -10   7   7       70.58       68.36      6.55 o 
  -9   7   7       47.84       51.00      3.74 o 
  -8   7   7      150.03      166.61      6.08 o 
  -7   7   7      156.43      157.83      5.49 o 
  -6   7   7      184.31      172.90      5.28 o 
  -5   7   7       81.93       82.75      5.86 o 
  -4   7   7      364.60      338.01      9.58 o 
  -3   7   7     1561.65     1554.44     26.91 o 
  -2   7   7      974.96      989.39     17.87 o 
  -1   7   7     1197.28     1211.27     16.73 o 
   0   7   7     1065.22     1079.66     17.75 o 
   1   7   7     1155.52     1132.94     14.77 o 
   2   7   7     1043.79     1009.94     14.14 o 
   3   7   7     1640.40     1627.05     21.74 o 
   4   7   7      388.04      360.97      8.58 o 
   5   7   7       85.41       78.45      5.31 o 
   6   7   7      196.03      195.33      7.11 o 
   7   7   7      157.44      154.56      6.64 o 
   8   7   7      164.80      173.07      6.35 o 
   9   7   7       54.07       60.68      3.70 o 
  10   7   7       76.38       78.45      7.61 o 
  -9   8   7       38.09       38.63      3.21 o 
  -8   8   7      248.98      245.38      7.88 o 
  -7   8   7       85.54       84.86      4.82 o 
  -6   8   7      798.50      739.83     10.89 o 
  -5   8   7      180.14      169.18      4.79 o 
  -4   8   7      225.76      210.01      6.72 o 
  -3   8   7       96.24       92.39      6.13 o 
  -2   8   7      371.17      366.46      9.62 o 
  -1   8   7      503.43      494.63     10.59 o 
   0   8   7      656.04      617.51     11.43 o 
   1   8   7      530.81      497.06      9.63 o 
   2   8   7      350.47      343.51      7.94 o 
   3   8   7      108.87       99.60      5.07 o 
   4   8   7      186.23      168.88      6.28 o 
   5   8   7      159.95      148.72      4.57 o 
   6   8   7      933.63      879.76     13.77 o 
   7   8   7       99.11       90.05      5.16 o 
   8   8   7      288.04      292.26      7.86 o 
   9   8   7       31.70       34.85      3.30 o 
  -9   9   7      180.29      190.54      6.70 o 
  -8   9   7      308.55      314.30      8.49 o 
  -7   9   7       84.71       87.10      4.04 o 
  -6   9   7       31.26       34.93      3.24 o 
  -5   9   7      329.25      331.71      7.91 o 
  -4   9   7      925.91      872.94     10.45 o 
  -3   9   7      633.34      575.09     11.77 o 
  -2   9   7        6.81        4.88      2.85 o 
  -1   9   7     1165.95     1104.71     18.24 o 
   0   9   7      222.64      236.54      7.62 o 
   1   9   7     1237.46     1150.27     21.54 o 
   2   9   7        9.28        5.31      2.61 o 
   3   9   7      528.80      471.62      9.42 o 
   4   9   7      954.05      902.93     10.44 o 
   5   9   7      375.47      366.43     10.28 o 
   6   9   7       38.01       46.82      4.61 o 
   7   9   7       84.55       83.66      4.65 o 
   8   9   7      320.18      329.36      8.10 o 
   9   9   7      175.07      168.27     10.09 o 
  -8  10   7      478.88      510.22     11.81 o 
  -7  10   7      293.63      304.00      9.40 o 
  -6  10   7      540.92      530.68     10.50 o 
  -5  10   7      237.60      233.58      7.72 o 
  -4  10   7      568.19      568.17      9.11 o 
  -3  10   7      109.76      106.44      4.62 o 
  -2  10   7      159.89      159.85      4.32 o 
  -1  10   7       67.69       60.81      4.91 o 
   0  10   7      407.51      418.68      9.86 o 
   1  10   7       76.01       79.72      4.91 o 
   2  10   7      172.24      167.71      4.64 o 
   3  10   7      120.12      117.10      4.91 o 
   4  10   7      566.90      578.14      8.23 o 
   5  10   7      208.05      206.93      7.25 o 
   6  10   7      479.83      480.21     10.68 o 
   7  10   7      319.44      348.87      8.47 o 
   8  10   7      491.72      533.18     22.87 o 
  -7  11   7       34.98       31.99      3.73 o 
  -6  11   7       64.39       60.92      4.38 o 
  -5  11   7      217.08      216.28      7.41 o 
  -4  11   7      457.74      440.78      8.92 o 
  -3  11   7      361.08      360.95      6.90 o 
  -2  11   7     1712.48     1675.00     16.20 o 
  -1  11   7      270.09      255.78      5.18 o 
   0  11   7     1144.75     1177.93     11.97 o 
   1  11   7      230.42      229.13      5.97 o 
   2  11   7     1769.25     1735.04     15.82 o 
   3  11   7      377.49      380.44      7.35 o 
   4  11   7      444.57      454.76      8.09 o 
   5  11   7      193.98      207.79      7.08 o 
   6  11   7       73.89       72.77      4.77 o 
   7  11   7       30.65       29.35      5.30 o 
  -6  12   7       21.16       26.16      3.62 o 
  -5  12   7      683.58      701.75     10.94 o 
  -4  12   7       23.54       24.71      3.41 o 
  -3  12   7       47.83       55.67      3.69 o 
  -2  12   7      307.03      317.64      6.44 o 
  -1  12   7        4.70        4.69      2.63 o 
   0  12   7        4.37        0.34      2.25 o 
   1  12   7        7.08        6.95      2.60 o 
   2  12   7      277.26      301.60      6.31 o 
   3  12   7       29.13       35.50      3.19 o 
   4  12   7       14.71       17.36      3.22 o 
   5  12   7      700.05      721.49     11.51 o 
   6  12   7       22.01       25.29      4.29 o 
  -5  13   7       25.09       23.79      3.02 o 
  -4  13   7      199.02      187.20      6.04 o 
  -3  13   7       66.27       59.64      4.02 o 
  -2  13   7      297.54      300.59      5.86 o 
  -1  13   7      108.65      114.33      4.29 o 
   0  13   7       34.76       29.04      2.84 o 
   1  13   7      113.55      104.77      3.89 o 
   2  13   7      246.47      267.55      6.33 o 
   3  13   7       73.34       75.33      3.76 o 
   4  13   7      230.37      244.28      7.36 o 
   5  13   7       30.17       31.39      4.05 o 
  -4  14   7       15.95       23.90      3.11 o 
  -3  14   7      285.44      282.95      6.52 o 
  -2  14   7       65.79       77.79      3.92 o 
  -1  14   7       34.83       28.00      2.70 o 
   0  14   7       84.38       94.56      3.78 o 
   1  14   7       28.40       19.08      2.85 o 
   2  14   7       58.23       75.23      3.27 o 
   3  14   7      275.44      280.77      6.28 o 
   4  14   7       15.50       23.99      3.61 o 
  -1  15   7       54.27       59.62      4.12 o 
   0  15   7       74.44       89.52      3.66 o 
   1  15   7       39.31       42.50      3.29 o 
   2  15   7       67.56       86.99     13.05 o 
   0   0   8       89.36       93.14      4.78 o 
   1   0   8      115.50      153.80      3.74 o 
   2   0   8       67.67       50.92      2.41 o 
   3   0   8     2242.83     2199.26     18.90 o 
   4   0   8     1415.14     1495.85     15.62 o 
   5   0   8     1568.84     1571.71     17.98 o 
   6   0   8      577.08      548.14      9.79 o 
   7   0   8     2568.89     2438.22     25.18 o 
   8   0   8      980.00      955.91     11.66 o 
   9   0   8        1.66        1.07      3.36 o 
  10   0   8        5.99       14.37      3.81 o 
  11   0   8      723.65      746.39     16.88 o 
 -11   1   8       17.71       20.20      3.86 o 
 -10   1   8      182.94      196.99      7.40 o 
  -9   1   8      532.02      511.10     10.68 o 
  -8   1   8      179.69      171.60      5.09 o 
  -7   1   8      214.82      208.99      6.69 o 
  -6   1   8      528.33      510.54      9.45 o 
  -5   1   8     1232.76     1135.58     14.41 o 
  -4   1   8     1622.10     1537.76     16.22 o 
  -3   1   8     1146.43     1164.01     12.86 o 
  -2   1   8      946.30     1117.35     11.90 o 
  -1   1   8     3446.70     3677.81     34.31 o 
   0   1   8       96.80       84.74      3.16 o 
   1   1   8     3478.04     3621.22     30.03 o 
   2   1   8     1070.30     1218.78     11.76 o 
   3   1   8     1099.18     1118.20     11.56 o 
   4   1   8     1657.05     1551.49     17.12 o 
   5   1   8     1165.53     1058.41     14.03 o 
   6   1   8      552.20      532.04     10.33 o 
   7   1   8      262.69      253.72      7.22 o 
   8   1   8      200.21      194.33      6.11 o 
   9   1   8      494.15      480.99     11.26 o 
  10   1   8      185.63      195.44      6.32 o 
  11   1   8       17.05       20.07      3.32 o 
 -11   2   8       46.90       48.91      6.42 o 
 -10   2   8      101.24      101.44      5.96 o 
  -9   2   8       50.30       55.96      4.80 o 
  -8   2   8     1104.49     1061.73     13.20 o 
  -7   2   8      232.74      226.48      6.86 o 
  -6   2   8      818.24      776.87     12.82 o 
  -5   2   8     1236.87     1295.34     15.31 o 
  -4   2   8      377.53      400.72      7.33 o 
  -3   2   8      537.08      563.36      8.16 o 
  -2   2   8      243.92      243.61      4.42 o 
  -1   2   8      196.31      184.08      4.88 o 
   0   2   8     2987.47     3200.98     29.97 o 
   1   2   8      221.63      211.47      4.19 o 
   2   2   8      201.32      188.03      4.43 o 
   3   2   8      618.58      645.54      7.89 o 
   4   2   8      444.87      477.02      7.32 o 
   5   2   8     1347.50     1394.89     16.50 o 
   6   2   8      741.72      724.02     12.45 o 
   7   2   8      281.57      271.16      7.43 o 
   8   2   8     1053.37     1021.56     12.01 o 
   9   2   8       64.49       68.99      5.18 o 
  10   2   8       86.92       83.72      5.29 o 
  11   2   8       33.72       36.21      4.36 o 
 -10   3   8      199.41      193.10      6.34 o 
  -9   3   8       45.23       53.83      3.77 o 
  -8   3   8      565.41      535.23      8.54 o 
  -7   3   8      303.93      309.06      6.55 o 
  -6   3   8      763.06      738.28     13.26 o 
  -5   3   8       11.38       16.60      2.42 o 
  -4   3   8      208.94      198.37      5.33 o 
  -3   3   8     4019.40     4146.24     37.85 o 
  -2   3   8     3321.40     3443.51     30.08 o 
  -1   3   8      529.98      635.07      8.86 o 
   0   3   8       63.86       51.26      2.80 o 
   1   3   8      623.49      722.44      8.41 o 
   2   3   8     3345.96     3418.06     27.88 o 
   3   3   8     4160.28     4213.23     36.10 o 
   4   3   8      203.11      175.15      5.11 o 
   5   3   8        9.56       12.45      2.57 o 
   6   3   8      743.61      720.71     12.96 o 
   7   3   8      271.34      280.35      6.38 o 
   8   3   8      521.05      507.44      9.26 o 
   9   3   8       56.18       65.68      5.20 o 
  10   3   8      230.20      213.59      7.03 o 
 -10   4   8       19.59       27.95      3.75 o 
  -9   4   8      102.44       98.34      4.16 o 
  -8   4   8      179.97      165.59      5.58 o 
  -7   4   8      532.31      513.62      7.52 o 
  -6   4   8       76.69       69.03      5.10 o 
  -5   4   8      208.57      192.42      5.85 o 
  -4   4   8      436.53      433.77      8.46 o 
  -3   4   8      143.29      139.63      5.37 o 
  -2   4   8      721.25      821.15     10.80 o 
  -1   4   8     1094.59     1062.26     13.26 o 
   0   4   8      426.50      475.87      8.42 o 
   1   4   8     1036.27      992.13     11.33 o 
   2   4   8      779.03      864.16     10.91 o 
   3   4   8      188.72      167.40      5.39 o 
   4   4   8      474.62      461.01      9.13 o 
   5   4   8      203.49      185.11      6.56 o 
   6   4   8       69.41       63.80      5.11 o 
   7   4   8      540.14      528.18      9.22 o 
   8   4   8      133.96      127.30      5.75 o 
   9   4   8       84.86       77.83      5.16 o 
  10   4   8       23.05       33.16      3.68 o 
 -10   5   8      103.31      106.83      5.17 o 
  -9   5   8       47.09       48.61      3.52 o 
  -8   5   8      110.96      105.48      4.97 o 
  -7   5   8      169.16      162.16      5.19 o 
  -6   5   8        2.03        2.26      3.16 o 
  -5   5   8       40.04       36.29      3.93 o 
  -4   5   8      254.24      269.44      7.78 o 
  -3   5   8      477.73      502.79     11.08 o 
  -2   5   8      801.88      884.46     14.12 o 
  -1   5   8      891.66      969.32     15.15 o 
   0   5   8       31.76       40.08      3.28 o 
   1   5   8      915.47      968.11     12.28 o 
   2   5   8      867.56      915.64     11.54 o 
   3   5   8      532.43      538.92     10.24 o 
   4   5   8      321.26      335.24      9.21 o 
   5   5   8       28.01       19.22      3.37 o 
   6   5   8       12.95       12.78      4.30 o 
   7   5   8      158.89      149.75      6.20 o 
   8   5   8      114.49      115.33      5.18 o 
   9   5   8       52.27       53.76      4.14 o 
  10   5   8       86.66       92.00      4.09 o 
 -10   6   8      172.93      182.58      6.30 o 
  -9   6   8       35.94       40.76      3.41 o 
  -8   6   8      169.04      156.37      5.46 o 
  -7   6   8      426.94      391.52      7.47 o 
  -6   6   8      416.81      367.27      7.48 o 
  -5   6   8       73.59       78.43      5.10 o 
  -4   6   8      115.08      126.58      6.24 o 
  -3   6   8      218.78      241.84      8.66 o 
  -2   6   8       56.52       59.58      5.19 o 
  -1   6   8     1690.61     1644.49     23.69 o 
   0   6   8       18.72       10.22      2.79 o 
   1   6   8     1698.82     1657.82     21.62 o 
   2   6   8       83.27       77.17      4.56 o 
   3   6   8      232.54      245.81      7.60 o 
   4   6   8      119.22      138.13      6.12 o 
   5   6   8       57.04       57.41      4.09 o 
   6   6   8      355.84      317.08      6.91 o 
   7   6   8      430.10      399.38      7.87 o 
   8   6   8      144.83      134.65      6.64 o 
   9   6   8       24.93       24.46      2.85 o 
  10   6   8      160.90      179.35      8.23 o 
  -9   7   8       86.97       95.72      4.88 o 
  -8   7   8        8.45       12.10      3.17 o 
  -7   7   8       57.03       65.30      4.08 o 
  -6   7   8       35.95       39.92      3.25 o 
  -5   7   8      358.16      358.86      8.62 o 
  -4   7   8      131.61      130.20      5.99 o 
  -3   7   8      818.05      816.73     14.50 o 
  -2   7   8      458.55      463.06     11.71 o 
  -1   7   8      422.64      425.42      9.09 o 
   0   7   8     1225.66     1259.66     19.58 o 
   1   7   8      441.95      439.80      8.98 o 
   2   7   8      441.62      467.17      9.19 o 
   3   7   8      871.96      841.99     13.34 o 
   4   7   8      159.51      151.48      5.54 o 
   5   7   8      383.14      366.86      8.75 o 
   6   7   8       20.85       17.76      4.14 o 
   7   7   8       45.66       45.29      4.13 o 
   8   7   8        6.36        8.77      3.59 o 
   9   7   8      111.45      123.27      4.49 o 
  -9   8   8      332.14      339.45      8.30 o 
  -8   8   8      194.75      179.25      6.00 o 
  -7   8   8      350.60      318.34      7.31 o 
  -6   8   8     1165.71     1072.31     14.69 o 
  -5   8   8      359.97      346.90      6.89 o 
  -4   8   8      461.87      466.51      8.92 o 
  -3   8   8      175.33      177.76      8.27 o 
  -2   8   8      704.77      682.01     14.15 o 
  -1   8   8      565.56      583.70     12.47 o 
   0   8   8      539.52      518.04     11.05 o 
   1   8   8      572.84      567.75      9.91 o 
   2   8   8      806.46      798.08     12.38 o 
   3   8   8      150.87      157.44      5.72 o 
   4   8   8      521.55      495.63      8.45 o 
   5   8   8      348.43      329.64      7.35 o 
   6   8   8     1124.34     1029.37     15.72 o 
   7   8   8      293.95      266.59      7.92 o 
   8   8   8      196.70      191.09      7.68 o 
   9   8   8      327.94      312.18      8.68 o 
  -8   9   8       81.59       89.17      5.14 o 
  -7   9   8      227.42      222.67      6.26 o 
  -6   9   8      727.52      708.67     11.35 o 
  -5   9   8       10.81        5.58      2.99 o 
  -4   9   8       80.16       80.91      4.02 o 
  -3   9   8       87.60       78.29      3.93 o 
  -2   9   8      988.25      933.47     13.75 o 
  -1   9   8       30.30       32.90      3.85 o 
   0   9   8     1617.35     1511.84     16.46 o 
   1   9   8       24.92       23.16      3.65 o 
   2   9   8     1018.18      951.30     13.20 o 
   3   9   8       67.46       60.36      3.37 o 
   4   9   8       69.38       68.33      3.62 o 
   5   9   8        1.85        1.83      2.79 o 
   6   9   8      725.19      701.36     13.84 o 
   7   9   8      214.94      222.17      8.81 o 
   8   9   8       77.91       69.63      7.31 o 
  -8  10   8       37.03       35.55      4.03 o 
  -7  10   8       68.01       73.95      4.71 o 
  -6  10   8      196.96      193.53      6.93 o 
  -5  10   8       76.35       68.40      4.79 o 
  -4  10   8      340.43      318.98      6.46 o 
  -3  10   8      426.18      393.39      7.31 o 
  -2  10   8     1872.28     1794.95     16.41 o 
  -1  10   8       33.78       39.43      3.04 o 
   0  10   8      691.17      707.39      9.30 o 
   1  10   8       33.08       35.15      2.71 o 
   2  10   8     1992.23     1868.26     16.16 o 
   3  10   8      387.34      389.01      9.41 o 
   4  10   8      354.36      344.80      7.10 o 
   5  10   8       88.20       89.03      4.74 o 
   6  10   8      184.53      173.09      6.63 o 
   7  10   8       46.58       42.48      3.83 o 
   8  10   8       37.67       31.04      4.90 o 
  -7  11   8      167.07      172.38      6.57 o 
  -6  11   8      298.06      289.47      6.87 o 
  -5  11   8       18.18       16.75      3.06 o 
  -4  11   8       74.60       79.02      4.56 o 
  -3  11   8      139.22      145.78      5.13 o 
  -2  11   8      304.11      283.61      6.81 o 
  -1  11   8      498.33      453.61      7.39 o 
   0  11   8       90.37       93.22      4.04 o 
   1  11   8      432.53      388.45      7.15 o 
   2  11   8      288.26      277.51      5.92 o 
   3  11   8      107.04      115.08      4.63 o 
   4  11   8       87.76       92.78      4.08 o 
   5  11   8       31.04       42.51      3.62 o 
   6  11   8      287.79      289.98      8.41 o 
   7  11   8      169.26      176.34      8.08 o 
  -6  12   8       15.87       21.29      3.27 o 
  -5  12   8      378.01      384.28      7.74 o 
  -4  12   8       13.71       17.17      2.98 o 
  -3  12   8      989.52      966.46     12.09 o 
  -2  12   8      277.26      262.14      5.22 o 
  -1  12   8      234.61      249.32      6.14 o 
   0  12   8        0.26       -0.61      2.16 o 
   1  12   8      181.35      192.93      5.33 o 
   2  12   8      247.29      229.90      6.25 o 
   3  12   8      965.73      955.56     12.26 o 
   4  12   8       25.28       32.68      3.52 o 
   5  12   8      414.34      426.77      8.16 o 
   6  12   8       24.44       30.06      4.62 o 
  -5  13   8      168.58      168.85      7.00 o 
  -4  13   8      323.13      323.96      8.07 o 
  -3  13   8       13.80       19.89      2.97 o 
  -2  13   8        5.97        9.26      2.34 o 
  -1  13   8       96.29       99.16      3.86 o 
   0  13   8       39.97       41.90      3.55 o 
   1  13   8      127.32      123.50      3.81 o 
   2  13   8        4.50        7.16      2.44 o 
   3  13   8       14.00       25.33      2.77 o 
   4  13   8      308.06      312.98      8.64 o 
   5  13   8      158.05      159.47      5.96 o 
  -4  14   8       45.44       48.83      8.59 o 
  -3  14   8      138.69      142.23      4.93 o 
  -2  14   8       62.52       68.97      3.98 o 
  -1  14   8      113.65      128.17      4.33 o 
   0  14   8       21.84       16.56      2.36 o 
   1  14   8       92.17      102.54      4.33 o 
   2  14   8       63.00       67.92      3.58 o 
   3  14   8      107.85      115.52      4.51 o 
   1   0   9      573.75      591.37      9.06 o 
   2   0   9       90.53      137.70      4.01 o 
   3   0   9     1525.21     1555.46     15.86 o 
   4   0   9     2974.75     2976.61     27.80 o 
   5   0   9      515.89      501.28      8.50 o 
   6   0   9       38.17       44.33      3.80 o 
   7   0   9      960.79      956.47      9.92 o 
   8   0   9      126.53      122.39      4.81 o 
   9   0   9       87.77       86.63      5.36 o 
  10   0   9      133.80      139.59      6.38 o 
 -10   1   9      183.18      185.87      7.06 o 
  -9   1   9     1003.95     1024.84     16.49 o 
  -8   1   9     1913.85     1838.36     16.72 o 
  -7   1   9     1099.15     1064.46     10.26 o 
  -6   1   9     3706.49     3576.33     34.77 o 
  -5   1   9      201.99      180.51      5.84 o 
  -4   1   9      743.12      756.67     10.61 o 
  -3   1   9      580.28      684.14      9.02 o 
  -2   1   9     1815.80     1972.75     18.11 o 
  -1   1   9     2566.04     2935.71     28.81 o 
   0   1   9      232.64      275.57      5.79 o 
   1   1   9     2539.51     2891.31     23.99 o 
   2   1   9     1790.34     1965.66     18.27 o 
   3   1   9      637.99      734.51      9.00 o 
   4   1   9      748.39      776.89     10.84 o 
   5   1   9      172.61      141.91      5.46 o 
   6   1   9     3539.16     3415.36     34.43 o 
   7   1   9     1054.92     1030.95     10.03 o 
   8   1   9     1952.29     1902.57     17.13 o 
   9   1   9      988.26     1003.89     15.17 o 
  10   1   9      175.74      196.07      7.30 o 
 -10   2   9       83.77       83.67      5.21 o 
  -9   2   9       53.17       57.90      4.53 o 
  -8   2   9      145.16      136.68      4.86 o 
  -7   2   9     1596.53     1538.34     13.41 o 
  -6   2   9     2612.44     2517.46     26.95 o 
  -5   2   9       60.85       59.53      3.83 o 
  -4   2   9      227.75      233.75      5.78 o 
  -3   2   9      311.32      266.23      6.00 o 
  -2   2   9     2842.61     3008.24     26.58 o 
  -1   2   9      398.33      373.08      6.44 o 
   0   2   9     1684.09     1888.47     20.97 o 
   1   2   9      334.64      309.73      5.28 o 
   2   2   9     2939.70     3081.28     26.71 o 
   3   2   9      268.86      216.18      5.22 o 
   4   2   9      207.23      219.53      5.57 o 
   5   2   9       79.12       83.86      4.35 o 
   6   2   9     2555.18     2482.03     28.52 o 
   7   2   9     1542.47     1484.10     13.68 o 
   8   2   9      141.27      132.16      4.87 o 
   9   2   9       55.23       53.51      4.72 o 
  10   2   9       88.22       86.93      5.33 o 
 -10   3   9       56.55       56.59      6.11 o 
  -9   3   9      160.04      139.13      5.09 o 
  -8   3   9      458.00      468.20      7.54 o 
  -7   3   9      593.97      559.69      7.68 o 
  -6   3   9      387.68      404.38      9.25 o 
  -5   3   9      873.75      853.91     11.93 o 
  -4   3   9      176.58      193.76      5.89 o 
  -3   3   9     1259.06     1251.53     16.34 o 
  -2   3   9       28.08       25.01      2.31 o 
  -1   3   9      636.39      667.96      9.41 o 
   0   3   9     1732.24     1766.45     20.75 o 
   1   3   9      677.73      697.71      8.44 o 
   2   3   9       42.13       38.74      2.77 o 
   3   3   9     1267.72     1237.83     13.57 o 
   4   3   9      145.49      147.50      5.27 o 
   5   3   9      873.78      878.71     14.23 o 
   6   3   9      409.43      437.34     10.16 o 
   7   3   9      499.34      479.71      8.10 o 
   8   3   9      441.65      449.72      9.16 o 
   9   3   9      114.09       98.09      5.75 o 
  10   3   9       52.75       58.32      4.54 o 
 -10   4   9       30.81       45.70      3.68 o 
  -9   4   9      190.38      199.07      4.82 o 
  -8   4   9      299.94      281.57      6.48 o 
  -7   4   9      292.92      285.62      6.06 o 
  -6   4   9      326.59      337.00      8.32 o 
  -5   4   9       11.66       15.55      3.11 o 
  -4   4   9      165.60      162.44      5.68 o 
  -3   4   9      175.52      216.41      6.86 o 
  -2   4   9       33.10       44.81      2.84 o 
  -1   4   9      249.99      270.14      5.78 o 
   0   4   9      109.69       85.75      4.80 o 
   1   4   9      234.74      251.15      5.48 o 
   2   4   9       47.13       51.54      3.05 o 
   3   4   9      191.11      229.73      6.43 o 
   4   4   9      151.12      144.49      5.82 o 
   5   4   9        9.94       10.22      3.00 o 
   6   4   9      312.64      310.64     10.74 o 
   7   4   9      265.91      262.26      7.84 o 
   8   4   9      308.88      302.40      7.76 o 
   9   4   9      182.16      181.73      6.40 o 
  10   4   9       41.01       51.81      3.66 o 
 -10   5   9       43.35       46.60      3.62 o 
  -9   5   9      102.71      109.56      3.92 o 
  -8   5   9      103.27       96.13      4.34 o 
  -7   5   9      246.50      226.12      5.58 o 
  -6   5   9      452.33      422.74      6.78 o 
  -5   5   9      508.77      463.96      9.02 o 
  -4   5   9       29.29       39.90      3.37 o 
  -3   5   9     1187.11     1212.91     17.46 o 
  -2   5   9       75.66       80.73      4.88 o 
  -1   5   9      113.57      147.41      6.13 o 
   0   5   9       51.42       26.97      3.42 o 
   1   5   9       98.13      124.55      5.08 o 
   2   5   9       96.27       98.54      4.07 o 
   3   5   9     1214.77     1189.30     17.45 o 
   4   5   9       30.08       36.11      3.47 o 
   5   5   9      398.00      369.12      9.90 o 
   6   5   9      437.19      415.81      7.54 o 
   7   5   9      203.43      197.03      6.55 o 
   8   5   9       97.69       94.45      5.00 o 
   9   5   9       75.59       88.18      4.89 o 
  10   5   9       43.84       41.62      3.40 o 
  -9   6   9      106.72      106.34      4.14 o 
  -8   6   9      497.68      474.85      8.10 o 
  -7   6   9       44.72       37.45      3.45 o 
  -6   6   9        7.19        2.69      2.89 o 
  -5   6   9       22.23       29.02      3.69 o 
  -4   6   9      325.89      350.11     10.06 o 
  -3   6   9      164.73      187.54      7.99 o 
  -2   6   9     2374.10     2440.14     33.24 o 
  -1   6   9      405.71      409.12     10.82 o 
   0   6   9     1322.51     1263.77     21.88 o 
   1   6   9      435.99      438.55      8.90 o 
   2   6   9     2604.55     2634.77     28.39 o 
   3   6   9      190.13      205.62      6.36 o 
   4   6   9      385.51      393.12      8.72 o 
   5   6   9       16.47       19.24      3.14 o 
   6   6   9        3.85       -1.19      2.88 o 
   7   6   9       41.04       34.92      3.58 o 
   8   6   9      505.06      504.03     10.23 o 
   9   6   9       98.01      103.82      4.98 o 
  -9   7   9      185.05      195.68      9.06 o 
  -8   7   9      145.27      154.95      5.17 o 
  -7   7   9      414.93      386.79      7.43 o 
  -6   7   9       28.37       26.67      3.40 o 
  -5   7   9      438.55      436.55      7.98 o 
  -4   7   9      391.36      364.99      9.70 o 
  -3   7   9     1338.56     1360.87     21.50 o 
  -2   7   9      537.57      557.46     11.12 o 
  -1   7   9     1422.82     1373.42     19.07 o 
   0   7   9       30.08       44.34      3.95 o 
   1   7   9     1459.45     1414.16     18.75 o 
   2   7   9      536.18      548.07      9.83 o 
   3   7   9     1386.37     1356.97     18.34 o 
   4   7   9      442.03      401.25      7.73 o 
   5   7   9      439.18      439.87      6.54 o 
   6   7   9       41.79       46.38      4.33 o 
   7   7   9      389.72      378.98      9.74 o 
   8   7   9      139.91      160.98      9.26 o 
   9   7   9      192.49      206.76      7.31 o 
  -9   8   9      303.57      321.20      8.37 o 
  -8   8   9        8.80        8.09      2.97 o 
  -7   8   9       17.14       10.26      2.75 o 
  -6   8   9       58.66       57.87      4.24 o 
  -5   8   9      166.69      158.12      5.39 o 
  -4   8   9      949.07      897.25      9.91 o 
  -3   8   9     1528.81     1487.42     24.24 o 
  -2   8   9     1209.17     1182.17     16.52 o 
  -1   8   9     3302.60     3173.76     45.76 o 
   0   8   9      220.65      216.70      8.16 o 
   1   8   9     3271.57     3208.39     37.41 o 
   2   8   9     1263.12     1206.33     16.04 o 
   3   8   9     1467.66     1396.79     17.03 o 
   4   8   9      997.09      948.58     10.28 o 
   5   8   9      137.81      123.96      4.55 o 
   6   8   9       70.96       77.78      5.23 o 
   7   8   9       16.17       11.56      3.07 o 
   8   8   9        9.13        8.33      3.23 o 
   9   8   9      285.68      324.97     12.85 o 
  -8   9   9      586.96      593.91     12.58 o 
  -7   9   9      109.06      114.02      4.86 o 
  -6   9   9      351.41      340.38      7.95 o 
  -5   9   9       99.70       90.72      4.48 o 
  -4   9   9       92.45       95.00      4.49 o 
  -3   9   9     1604.03     1580.52     15.09 o 
  -2   9   9      365.89      354.87      6.48 o 
  -1   9   9      321.80      324.18     10.46 o 
   0   9   9      163.24      171.87      6.68 o 
   1   9   9      309.59      309.84      8.23 o 
   2   9   9      412.94      390.90      6.79 o 
   3   9   9     1676.05     1620.98     17.28 o 
   4   9   9      125.51      138.83      4.85 o 
   5   9   9       92.02       91.50      5.12 o 
   6   9   9      353.77      344.73      9.38 o 
   7   9   9      112.08      112.90      4.95 o 
   8   9   9      569.92      584.97     15.29 o 
  -7  10   9       96.34       86.06      4.60 o 
  -6  10   9       65.68       69.51      4.75 o 
  -5  10   9      536.29      521.12      8.68 o 
  -4  10   9      178.27      155.71      4.89 o 
  -3  10   9      183.47      188.81      5.94 o 
  -2  10   9      781.06      710.05      9.64 o 
  -1  10   9      633.11      602.07      8.05 o 
   0  10   9     1011.40      976.32     12.01 o 
   1  10   9      532.89      511.19      7.60 o 
   2  10   9      757.81      692.39      8.87 o 
   3  10   9      156.65      165.16      5.86 o 
   4  10   9      152.89      138.61      4.79 o 
   5  10   9      537.46      524.78      9.50 o 
   6  10   9       64.41       65.70      4.67 o 
   7  10   9       93.16       83.58      6.51 o 
  -7  11   9      463.32      487.06     12.50 o 
  -6  11   9      226.17      232.24      8.68 o 
  -5  11   9       82.25       69.04      3.91 o 
  -4  11   9       76.97       68.00      3.91 o 
  -3  11   9      125.03      110.30      4.26 o 
  -2  11   9        8.58        9.02      2.93 o 
  -1  11   9       33.59       23.53      3.10 o 
   0  11   9      390.49      397.46      6.73 o 
   1  11   9       45.13       32.34      2.85 o 
   2  11   9        9.19       15.06      2.65 o 
   3  11   9      101.00       88.85      4.14 o 
   4  11   9      105.04       98.51      4.68 o 
   5  11   9       58.16       49.73      3.41 o 
   6  11   9      221.31      241.65      8.24 o 
   7  11   9      519.01      550.90     30.11 o 
  -6  12   9      124.43      135.30      6.16 o 
  -5  12   9      198.85      208.21      5.95 o 
  -4  12   9      237.04      239.18      6.71 o 
  -3  12   9      159.40      174.02      5.08 o 
  -2  12   9      135.35      130.74      4.44 o 
  -1  12   9      106.04      102.16      4.19 o 
   0  12   9      548.44      541.74      7.15 o 
   1  12   9      129.69      125.99      4.56 o 
   2  12   9       90.89       89.77      4.35 o 
   3  12   9      136.08      160.00      4.85 o 
   4  12   9      219.64      227.97      7.56 o 
   5  12   9      174.87      203.02      6.84 o 
   6  12   9      112.63      130.62      6.74 o 
  -5  13   9       95.01       87.20      4.46 o 
  -4  13   9      267.25      263.27      7.18 o 
  -3  13   9       57.07       51.69      3.72 o 
  -2  13   9      125.11      127.26      4.90 o 
  -1  13   9      136.71      135.17      4.25 o 
   0  13   9       51.37       45.15      3.42 o 
   1  13   9      138.95      136.65      4.34 o 
   2  13   9      106.62      104.85      3.97 o 
   3  13   9       72.55       65.09      4.42 o 
   4  13   9      247.74      252.94      6.30 o 
   5  13   9      126.80      131.11      6.37 o 
  -3  14   9        3.22        2.90      2.57 o 
  -2  14   9      398.28      426.87     10.56 o 
  -1  14   9        5.04        4.79      2.46 o 
   0  14   9      458.02      473.83      8.42 o 
   1  14   9        7.18        5.26      2.43 o 
   2  14   9      385.60      403.91      7.92 o 
   3  14   9        4.96        4.29      2.91 o 
   0   0  10     2501.28     2547.47     38.48 o 
   1   0  10        0.47        3.94      1.92 o 
   2   0  10      691.28      754.83     10.03 o 
   3   0  10     3535.82     3467.24     29.53 o 
   4   0  10     1255.84     1251.56     14.35 o 
   5   0  10     2265.44     2219.41     23.53 o 
   6   0  10      102.61      114.05      5.57 o 
   7   0  10     1142.34     1104.57     10.46 o 
   8   0  10      426.94      428.10      7.63 o 
   9   0  10     1074.88     1065.66     14.63 o 
  10   0  10       80.21       88.32      4.83 o 
 -10   1  10      245.46      270.71      7.20 o 
  -9   1  10      186.54      184.51      6.60 o 
  -8   1  10      229.62      217.45      5.50 o 
  -7   1  10     1435.96     1373.09     12.43 o 
  -6   1  10     1299.41     1309.89     17.51 o 
  -5   1  10      291.14      286.50      7.19 o 
  -4   1  10     1445.11     1436.98     14.82 o 
  -3   1  10      827.25      858.85     10.64 o 
  -2   1  10     2728.97     2733.07     25.82 o 
  -1   1  10      644.02      712.17     11.64 o 
   0   1  10       53.20       88.14      3.91 o 
   1   1  10      601.16      679.63      9.54 o 
   2   1  10     2755.21     2729.93     26.35 o 
   3   1  10      859.31      882.13     11.58 o 
   4   1  10     1408.51     1423.83     16.58 o 
   5   1  10      277.73      266.22      7.07 o 
   6   1  10     1332.20     1322.78     17.44 o 
   7   1  10     1459.53     1379.10     12.48 o 
   8   1  10      217.40      208.50      6.05 o 
   9   1  10      178.71      177.89      6.57 o 
  10   1  10      211.99      215.85      7.22 o 
 -10   2  10      183.45      193.92      6.34 o 
  -9   2  10      153.69      143.93      5.96 o 
  -8   2  10     1299.45     1222.50     12.86 o 
  -7   2  10      331.69      348.02      6.59 o 
  -6   2  10     2741.98     2611.87     27.93 o 
  -5   2  10     1182.68     1108.71     15.41 o 
  -4   2  10      431.08      422.83      7.57 o 
  -3   2  10      201.73      181.19      5.77 o 
  -2   2  10      525.52      533.57      9.08 o 
  -1   2  10      361.49      394.49      7.66 o 
   0   2  10      115.23      108.91      4.80 o 
   1   2  10      342.25      379.73      6.58 o 
   2   2  10      559.15      558.12      8.13 o 
   3   2  10      230.13      204.56      5.29 o 
   4   2  10      433.63      420.62      7.10 o 
   5   2  10     1257.69     1187.51     15.29 o 
   6   2  10     2590.46     2490.40     27.50 o 
   7   2  10      406.24      420.36      6.45 o 
   8   2  10     1254.02     1236.95     15.95 o 
   9   2  10      151.11      137.83      5.84 o 
  10   2  10      195.71      199.31      6.88 o 
 -10   3  10      107.10      105.13      5.37 o 
  -9   3  10      144.23      141.11      4.92 o 
  -8   3  10       70.87       63.82      3.80 o 
  -7   3  10      275.39      266.18      6.27 o 
  -6   3  10      350.93      325.10      7.89 o 
  -5   3  10     1039.30     1044.50     14.83 o 
  -4   3  10      917.58      895.14     12.27 o 
  -3   3  10       46.84       44.69      3.81 o 
  -2   3  10       36.97       51.59      3.03 o 
  -1   3  10     1122.97     1121.03     15.13 o 
   0   3  10      716.54      751.98     12.16 o 
   1   3  10     1314.46     1273.00     13.44 o 
   2   3  10       24.72       34.11      2.79 o 
   3   3  10       76.67       80.83      3.69 o 
   4   3  10      929.46      900.59     12.37 o 
   5   3  10     1085.18     1087.12     16.36 o 
   6   3  10      364.93      348.34      8.84 o 
   7   3  10      269.86      265.86      6.76 o 
   8   3  10       74.24       72.72      4.34 o 
   9   3  10      156.18      158.35      6.38 o 
  10   3  10      121.96      119.85      5.94 o 
 -10   4  10      259.51      306.42      8.90 o 
  -9   4  10        7.54        6.46      2.71 o 
  -8   4  10       75.48       74.00      4.01 o 
  -7   4  10      376.88      328.83      6.12 o 
  -6   4  10     1616.53     1523.90     14.11 o 
  -5   4  10       96.45      101.53      4.94 o 
  -4   4  10      344.13      321.26      7.14 o 
  -3   4  10      125.10      124.19      5.47 o 
  -2   4  10      479.82      473.21      8.05 o 
  -1   4  10      140.62      150.41      5.49 o 
   0   4  10       28.24       18.97      3.55 o 
   1   4  10      140.95      146.46      5.64 o 
   2   4  10      532.23      509.35      9.38 o 
   3   4  10      135.98      138.51      5.81 o 
   4   4  10      359.76      341.07      8.21 o 
   5   4  10      105.17      109.41      6.28 o 
   6   4  10     1577.56     1502.86     13.82 o 
   7   4  10      363.30      323.43      8.12 o 
   8   4  10       88.88       87.83      4.71 o 
   9   4  10        9.09       14.06      3.19 o 
  10   4  10      310.47      360.56      8.59 o 
 -10   5  10       21.16       17.65      4.37 o 
  -9   5  10      167.70      186.50      4.83 o 
  -8   5  10       27.71       33.72      3.13 o 
  -7   5  10      108.81      107.89      4.14 o 
  -6   5  10      134.48      126.83      4.64 o 
  -5   5  10       62.93       65.89      4.16 o 
  -4   5  10       23.92       23.80      3.56 o 
  -3   5  10     1107.05     1095.24     15.96 o 
  -2   5  10      123.40      143.16      5.74 o 
  -1   5  10     3089.44     3240.06     49.24 o 
   0   5  10       86.45       62.60      5.72 o 
   1   5  10     3230.93     3327.48     36.58 o 
   2   5  10      125.97      143.94      5.04 o 
   3   5  10     1192.91     1157.72     16.23 o 
   4   5  10       20.09       15.92      3.40 o 
   5   5  10       45.77       45.05      3.60 o 
   6   5  10      127.37      123.10      5.04 o 
   7   5  10      109.98      108.47      5.42 o 
   8   5  10       29.97       26.68      3.52 o 
   9   5  10      154.16      169.65      6.53 o 
  10   5  10       23.06       21.19      3.38 o 
  -9   6  10      166.27      177.64      4.93 o 
  -8   6  10      638.12      603.04      8.83 o 
  -7   6  10        0.18        1.50      2.50 o 
  -6   6  10      222.96      206.74      6.28 o 
  -5   6  10      102.55      103.83      3.81 o 
  -4   6  10      105.16      112.97      5.83 o 
  -3   6  10      128.88      140.19      6.91 o 
  -2   6  10      176.80      170.44      7.11 o 
  -1   6  10      177.96      195.33      7.81 o 
   0   6  10      657.84      638.58     14.55 o 
   1   6  10      176.54      194.02      6.51 o 
   2   6  10      209.05      194.80      6.40 o 
   3   6  10      125.65      145.36      6.26 o 
   4   6  10       84.43       89.41      4.45 o 
   5   6  10      124.41      128.75      3.85 o 
   6   6  10      171.33      158.24      5.29 o 
   7   6  10        3.57        5.44      3.56 o 
   8   6  10      572.27      546.12     10.50 o 
   9   6  10      194.94      215.85      6.56 o 
  -9   7  10      181.82      189.19      8.58 o 
  -8   7  10       62.04       64.61      4.33 o 
  -7   7  10       83.46       82.47      4.69 o 
  -6   7  10       24.44       23.04      3.42 o 
  -5   7  10       23.15       24.00      2.87 o 
  -4   7  10      376.35      358.83      7.94 o 
  -3   7  10     1490.33     1487.18     21.46 o 
  -2   7  10     1555.60     1529.92     20.44 o 
  -1   7  10     2428.18     2315.84     36.18 o 
   0   7  10     1252.88     1203.40     21.72 o 
   1   7  10     2505.43     2371.04     28.27 o 
   2   7  10     1405.08     1355.07     19.56 o 
   3   7  10     1457.82     1446.45     17.04 o 
   4   7  10      326.63      300.49      6.41 o 
   5   7  10       26.62       29.62      2.86 o 
   6   7  10       22.75       16.11      3.34 o 
   7   7  10       79.49       80.48      4.32 o 
   8   7  10       60.11       61.33      4.53 o 
   9   7  10      183.57      195.46      6.87 o 
  -8   8  10      187.59      159.88      6.17 o 
  -7   8  10      474.40      448.07      7.59 o 
  -6   8  10      118.31      103.71      4.83 o 
  -5   8  10      168.27      165.41      5.78 o 
  -4   8  10      330.75      322.46      6.13 o 
  -3   8  10     1374.26     1327.84     13.48 o 
  -2   8  10      404.85      403.07      8.83 o 
  -1   8  10      489.51      468.12     10.67 o 
   0   8  10      546.67      535.43      9.25 o 
   1   8  10      514.99      500.60     10.55 o 
   2   8  10      412.01      407.16      9.00 o 
   3   8  10     1398.17     1347.27     13.08 o 
   4   8  10      325.24      311.89      6.24 o 
   5   8  10      117.39      115.93      4.35 o 
   6   8  10      117.31      109.41      4.86 o 
   7   8  10      436.59      426.74      7.59 o 
   8   8  10      176.87      166.33      6.04 o 
  -8   9  10       55.12       52.14      4.71 o 
  -7   9  10      176.77      163.46      5.56 o 
  -6   9  10       52.00       52.26      4.25 o 
  -5   9  10      407.13      386.64      8.10 o 
  -4   9  10      985.42      956.83     11.16 o 
  -3   9  10     1507.36     1422.17     13.88 o 
  -2   9  10     1342.39     1324.71     13.78 o 
  -1   9  10       47.73       49.67      2.95 o 
   0   9  10     1512.79     1420.70     12.86 o 
   1   9  10       46.86       47.68      2.81 o 
   2   9  10     1335.77     1328.43     12.39 o 
   3   9  10     1493.90     1392.72     15.28 o 
   4   9  10      944.29      937.95     14.47 o 
   5   9  10      400.72      382.38      7.28 o 
   6   9  10       59.46       64.44      4.69 o 
   7   9  10      177.17      174.67      7.91 o 
   8   9  10       56.00       56.67      5.77 o 
  -7  10  10      131.16      143.62      5.17 o 
  -6  10  10      122.92      117.67      4.87 o 
  -5  10  10      726.10      686.27     10.07 o 
  -4  10  10      278.93      278.28      6.70 o 
  -3  10  10      230.29      217.20      5.37 o 
  -2  10  10        4.02        1.59      2.67 o 
  -1  10  10      560.34      525.10      7.72 o 
   0  10  10      561.88      574.87      8.81 o 
   1  10  10      547.41      500.20      6.96 o 
   2  10  10        4.70        2.34      2.59 o 
   3  10  10      194.92      184.34      5.92 o 
   4  10  10      268.96      272.47      6.67 o 
   5  10  10      676.36      651.84     10.30 o 
   6  10  10      140.84      155.60      6.32 o 
   7  10  10      125.76      145.56      8.26 o 
  -6  11  10      336.25      322.99      7.25 o 
  -5  11  10      207.84      199.78      5.11 o 
  -4  11  10      152.59      156.63      5.41 o 
  -3  11  10      235.14      226.20      5.34 o 
  -2  11  10      105.68      106.44      4.09 o 
  -1  11  10      244.27      233.73      6.18 o 
   0  11  10       64.26       61.38      3.45 o 
   1  11  10      240.50      234.60      5.31 o 
   2  11  10       71.07       64.74      4.04 o 
   3  11  10      196.04      193.44      5.19 o 
   4  11  10      136.10      148.86      5.28 o 
   5  11  10      215.14      222.96      6.69 o 
   6  11  10      332.88      340.66      8.58 o 
  -5  12  10      112.72      108.69      4.97 o 
  -4  12  10      166.72      169.63      8.02 o 
  -3  12  10      196.54      187.15      5.23 o 
  -2  12  10       53.62       58.44      3.53 o 
  -1  12  10       26.14       25.25      3.19 o 
   0  12  10       18.29       19.88      2.68 o 
   1  12  10       23.69       22.90      2.53 o 
   2  12  10       63.37       73.22      3.72 o 
   3  12  10      214.65      206.22      5.60 o 
   4  12  10      148.67      155.37      5.38 o 
   5  12  10      130.37      133.31      5.98 o 
  -4  13  10       96.37      102.81      4.12 o 
  -3  13  10       98.40       93.44      4.16 o 
  -2  13  10      127.10      139.57      4.26 o 
  -1  13  10      168.48      160.85      4.33 o 
   0  13  10       33.41       31.71      2.85 o 
   1  13  10      171.61      157.46      4.93 o 
   2  13  10      123.41      137.01      4.00 o 
   3  13  10      110.01      102.77      4.39 o 
   4  13  10       93.22       90.09      4.66 o 
  -2  14  10      151.30      149.96     14.55 o 
  -1  14  10        2.99        0.27      2.56 o 
   0  14  10       94.43      106.02      4.30 o 
   1  14  10        4.55        0.79      2.22 o 
   2  14  10      154.99      171.69      9.28 o 
   1   0  11      694.37      693.75     11.88 o 
   2   0  11      753.30      812.48     12.31 o 
   3   0  11       11.41       12.46      2.40 o 
   4   0  11      397.56      395.72      7.55 o 
   5   0  11       53.43       53.47      4.19 o 
   6   0  11      250.24      256.46      7.26 o 
   7   0  11      144.68      137.34      4.05 o 
   8   0  11      731.47      703.69     10.55 o 
   9   0  11       76.50       67.52      4.32 o 
  10   0  11      245.89      241.98      6.61 o 
 -10   1  11      336.72      351.64      8.02 o 
  -9   1  11      193.91      186.14      6.08 o 
  -8   1  11      563.59      507.50      7.89 o 
  -7   1  11      611.19      594.23      7.91 o 
  -6   1  11      249.74      259.18      7.41 o 
  -5   1  11      283.35      276.81      8.28 o 
  -4   1  11     3152.90     2986.87     28.57 o 
  -3   1  11      650.57      693.72     10.05 o 
  -2   1  11     1216.98     1285.65     18.65 o 
  -1   1  11      872.34      973.35     14.72 o 
   0   1  11      993.82      910.11     12.58 o 
   1   1  11      798.47      896.02     15.43 o 
   2   1  11     1251.50     1314.76     15.92 o 
   3   1  11      657.14      694.63     11.31 o 
   4   1  11     3000.81     2881.31     28.25 o 
   5   1  11      254.87      249.90      7.72 o 
   6   1  11      269.82      286.04      7.57 o 
   7   1  11      586.17      574.63      7.32 o 
   8   1  11      505.38      469.80      7.48 o 
   9   1  11      207.24      198.54      6.80 o 
  10   1  11      361.07      376.60      8.80 o 
 -10   2  11       38.53       47.23      3.65 o 
  -9   2  11      111.56      105.05      4.85 o 
  -8   2  11       58.79       58.08      3.92 o 
  -7   2  11      304.72      311.93      6.77 o 
  -6   2  11       80.74       72.56      3.23 o 
  -5   2  11      107.66      112.92      6.01 o 
  -4   2  11      226.48      208.65      6.49 o 
  -3   2  11       94.86      103.18      4.90 o 
  -2   2  11      544.14      587.78     10.35 o 
  -1   2  11      318.81      286.96      7.55 o 
   0   2  11       76.16       95.13      4.85 o 
   1   2  11      312.78      285.65      7.11 o 
   2   2  11      515.89      566.84      9.51 o 
   3   2  11       98.18      105.92      4.17 o 
   4   2  11      242.67      207.82      6.35 o 
   5   2  11      139.33      140.75      6.34 o 
   6   2  11       58.14       51.25      3.11 o 
   7   2  11      341.59      344.37      6.06 o 
   8   2  11       78.08       80.70      4.52 o 
   9   2  11      119.21      120.05      5.45 o 
  10   2  11       35.76       40.48      3.58 o 
 -10   3  11       74.78       86.78      5.96 o 
  -9   3  11      116.10      115.12      4.46 o 
  -8   3  11      147.77      145.14      5.06 o 
  -7   3  11      721.21      707.22      9.14 o 
  -6   3  11      191.21      187.14      4.60 o 
  -5   3  11     2127.20     2041.07     22.28 o 
  -4   3  11      203.25      195.56      7.28 o 
  -3   3  11      267.04      255.54      6.62 o 
  -2   3  11      352.08      365.75      8.11 o 
  -1   3  11       50.02       56.17      4.28 o 
   0   3  11     1148.04     1298.58     20.81 o 
   1   3  11       60.93       64.12      3.94 o 
   2   3  11      415.47      423.47      8.01 o 
   3   3  11      282.89      265.17      6.14 o 
   4   3  11      209.21      203.29      6.96 o 
   5   3  11     2024.72     1958.95     25.03 o 
   6   3  11      208.19      200.57      4.86 o 
   7   3  11      728.12      717.98      9.93 o 
   8   3  11      142.08      137.52      5.55 o 
   9   3  11       91.40       88.58      4.91 o 
  10   3  11       73.36       79.54      5.52 o 
 -10   4  11      262.75      280.93     18.84 o 
  -9   4  11      260.46      251.90      6.21 o 
  -8   4  11      163.73      156.89      5.09 o 
  -7   4  11       77.08       75.97      3.48 o 
  -6   4  11       42.74       36.26      2.97 o 
  -5   4  11      449.92      427.71      8.53 o 
  -4   4  11      814.18      811.25     12.56 o 
  -3   4  11      519.20      546.90     10.82 o 
  -2   4  11       60.03       50.82      3.30 o 
  -1   4  11      718.10      764.09     13.62 o 
   0   4  11     1247.88     1245.70     20.52 o 
   1   4  11      709.06      736.14     14.41 o 
   2   4  11       83.29       76.19      4.04 o 
   3   4  11      530.19      557.06     10.13 o 
   4   4  11      782.53      764.37     15.92 o 
   5   4  11      504.31      466.48     13.29 o 
   6   4  11       34.29       31.23      2.84 o 
   7   4  11       88.72       84.20      4.94 o 
   8   4  11      152.58      150.99      5.17 o 
   9   4  11      273.00      276.20      7.30 o 
  10   4  11      279.41      274.32     19.46 o 
  -9   5  11      167.88      174.25      4.94 o 
  -8   5  11        4.23        9.09      2.75 o 
  -7   5  11      548.58      511.22      7.63 o 
  -6   5  11       93.66       94.27      4.26 o 
  -5   5  11     1339.77     1237.54     10.88 o 
  -4   5  11       81.31       79.83      4.65 o 
  -3   5  11      261.64      259.99      8.94 o 
  -2   5  11      582.96      585.26     11.85 o 
  -1   5  11      534.71      569.43     13.08 o 
   0   5  11      123.13      117.06      6.70 o 
   1   5  11      539.09      550.41     11.83 o 
   2   5  11      547.77      528.00      9.94 o 
   3   5  11      231.54      220.45      7.23 o 
   4   5  11       74.46       73.63      4.50 o 
   5   5  11     1340.71     1245.00     14.68 o 
   6   5  11       86.14       83.94      3.64 o 
   7   5  11      449.61      430.81      9.18 o 
   8   5  11        2.93        9.14      2.74 o 
   9   5  11      215.38      243.90      6.93 o 
  -9   6  11       15.34       18.07      3.02 o 
  -8   6  11      437.99      466.39      7.59 o 
  -7   6  11        7.85        9.46      2.67 o 
  -6   6  11       32.86       26.72      3.40 o 
  -5   6  11      432.30      412.50      7.34 o 
  -4   6  11      506.29      537.76     10.04 o 
  -3   6  11      379.55      364.18      9.46 o 
  -2   6  11     3206.55     3147.02     39.91 o 
  -1   6  11      899.14      853.49     16.00 o 
   0   6  11      844.82      804.90     15.88 o 
   1   6  11      871.34      822.50     14.33 o 
   2   6  11     3228.16     3114.90     37.68 o 
   3   6  11      432.19      406.71      8.56 o 
   4   6  11      546.18      570.42      9.84 o 
   5   6  11      407.18      393.10      6.84 o 
   6   6  11       25.93       25.70      3.07 o 
   7   6  11        3.76        1.86      3.19 o 
   8   6  11      465.57      492.00      9.11 o 
   9   6  11       13.13       16.43      3.47 o 
  -9   7  11        8.15        7.95      3.42 o 
  -8   7  11       81.87       81.53      5.76 o 
  -7   7  11       30.62       22.12      3.09 o 
  -6   7  11       41.28       48.18      4.03 o 
  -5   7  11      143.74      112.98      4.26 o 
  -4   7  11      248.54      240.17      5.49 o 
  -3   7  11      344.28      356.58      9.07 o 
  -2   7  11      814.51      786.35     15.85 o 
  -1   7  11      130.63      146.89      6.72 o 
   0   7  11       61.82       74.40      4.96 o 
   1   7  11      141.46      161.62      5.69 o 
   2   7  11      762.25      714.54     12.24 o 
   3   7  11      393.45      399.80      7.70 o 
   4   7  11      218.30      198.33      5.59 o 
   5   7  11      111.84       96.35      3.90 o 
   6   7  11       61.44       65.87      4.37 o 
   7   7  11       24.42       22.19      3.46 o 
   8   7  11       72.74       73.79      4.38 o 
   9   7  11       14.91       11.26      4.91 o 
  -8   8  11      103.84      114.89      5.05 o 
  -7   8  11       39.04       33.63      3.05 o 
  -6   8  11       69.46       71.06      4.16 o 
  -5   8  11      141.06      125.46      5.24 o 
  -4   8  11       75.04       68.56      3.66 o 
  -3   8  11      956.65      875.98     10.36 o 
  -2   8  11      446.16      418.08      6.69 o 
  -1   8  11     1848.78     1769.55     19.93 o 
   0   8  11      182.21      167.23      5.53 o 
   1   8  11     1865.59     1770.04     22.09 o 
   2   8  11      477.39      443.34      6.79 o 
   3   8  11      865.71      783.87     10.01 o 
   4   8  11       62.01       53.63      3.84 o 
   5   8  11      133.22      110.85      4.60 o 
   6   8  11       77.10       80.15      4.55 o 
   7   8  11       44.77       38.30      4.30 o 
   8   8  11      118.43      116.79      9.12 o 
  -7   9  11      192.26      222.88      6.06 o 
  -6   9  11       62.09       59.99      4.09 o 
  -5   9  11       33.44       33.09      3.55 o 
  -4   9  11      105.27      106.50      4.49 o 
  -3   9  11      616.43      583.23      8.65 o 
  -2   9  11        3.87        6.40      2.71 o 
  -1   9  11      506.14      469.88      7.21 o 
   0   9  11      199.65      184.30      5.02 o 
   1   9  11      508.27      471.02      7.06 o 
   2   9  11        7.73        9.87      2.59 o 
   3   9  11      673.72      639.21      9.16 o 
   4   9  11      141.69      142.86      5.17 o 
   5   9  11       37.04       43.07      3.68 o 
   6   9  11       72.09       75.47      5.39 o 
   7   9  11      192.28      225.74     10.29 o 
   8   9  11      157.75      198.19     17.51 o 
  -7  10  11       85.34      102.04      7.10 o 
  -6  10  11      129.51      136.36      4.97 o 
  -5  10  11      213.08      227.31      5.98 o 
  -4  10  11      594.54      578.85      8.90 o 
  -3  10  11      151.02      150.17      4.66 o 
  -2  10  11      214.98      230.19      5.65 o 
  -1  10  11      446.99      450.34      6.76 o 
   0  10  11      282.45      267.84      6.12 o 
   1  10  11      500.70      508.06      7.11 o 
   2  10  11      221.99      216.99      5.85 o 
   3  10  11      110.25      104.03      4.28 o 
   4  10  11      653.19      647.47      9.39 o 
   5  10  11      241.21      248.39      8.25 o 
   6  10  11      136.48      136.77      5.46 o 
   7  10  11       93.64      114.12      8.25 o 
  -6  11  11      362.08      380.03      7.62 o 
  -5  11  11       13.78       10.15      2.40 o 
  -4  11  11       34.79       39.14      3.57 o 
  -3  11  11      434.95      424.74      7.14 o 
  -2  11  11      205.64      214.72      5.70 o 
  -1  11  11      254.14      251.61      6.13 o 
   0  11  11       84.76       76.30      3.56 o 
   1  11  11      281.25      268.05      5.32 o 
   2  11  11      233.06      230.79      5.96 o 
   3  11  11      465.00      452.44      6.87 o 
   4  11  11       33.78       39.45      3.23 o 
   5  11  11       14.76       13.42      3.27 o 
   6  11  11      329.73      358.27      9.70 o 
  -5  12  11       11.40       16.27      2.64 o 
  -4  12  11      153.65      164.90      4.64 o 
  -3  12  11       85.55       85.08      3.83 o 
  -2  12  11      326.39      328.68      6.15 o 
  -1  12  11      368.14      360.51      7.11 o 
   0  12  11      313.32      331.43      5.90 o 
   1  12  11      346.06      340.16      6.20 o 
   2  12  11      307.90      298.51      6.07 o 
   3  12  11       93.92      100.48      4.44 o 
   4  12  11      124.47      128.56      4.90 o 
   5  12  11       18.51       23.32      3.68 o 
  -3  13  11      347.03      336.51      6.77 o 
  -2  13  11      390.54      427.30      8.06 o 
  -1  13  11      100.55      100.79      4.84 o 
   0  13  11      173.62      181.41      8.99 o 
   1  13  11      111.26      106.63      4.02 o 
   2  13  11      370.73      407.53      7.91 o 
   3  13  11      316.99      313.17      5.96 o 
   0  14  11       22.02       24.62      2.94 o 
   0   0  12     1193.88     1261.66     23.87 o 
   1   0  12     4515.01     4647.08     52.54 o 
   2   0  12      916.86      813.11     15.02 o 
   3   0  12     1360.79     1359.19     16.25 o 
   4   0  12      406.79      396.53      8.71 o 
   5   0  12     1280.26     1217.75     17.80 o 
   6   0  12      100.90       91.68      3.61 o 
   7   0  12       72.59       75.74      3.27 o 
   8   0  12       27.47       31.05      3.25 o 
   9   0  12        1.04        4.37      2.77 o 
  10   0  12       16.42       12.46      2.80 o 
 -10   1  12       60.82       64.84      5.11 o 
  -9   1  12       25.14       22.86      3.22 o 
  -8   1  12       16.77       14.07      2.62 o 
  -7   1  12      354.15      353.22      6.27 o 
  -6   1  12       24.56       22.12      2.49 o 
  -5   1  12      822.70      840.06     14.79 o 
  -4   1  12      646.02      690.39     11.42 o 
  -3   1  12      877.22      878.32     13.12 o 
  -2   1  12      140.06      140.51      6.71 o 
  -1   1  12     1121.66     1197.41     17.70 o 
   0   1  12      493.84      549.38     10.24 o 
   1   1  12     1167.14     1248.14     19.48 o 
   2   1  12      113.40      120.07      6.91 o 
   3   1  12      834.81      832.01     11.19 o 
   4   1  12      652.12      667.92     13.25 o 
   5   1  12      828.95      829.07     15.53 o 
   6   1  12       35.56       29.43      2.97 o 
   7   1  12      347.68      339.16      5.95 o 
   8   1  12       10.94        9.37      3.25 o 
   9   1  12       46.60       48.17      3.69 o 
  10   1  12       58.70       57.13      3.87 o 
 -10   2  12        6.87        7.79      4.24 o 
  -9   2  12       85.36       97.95      4.36 o 
  -8   2  12       13.03       11.02      2.54 o 
  -7   2  12      184.84      160.72      5.03 o 
  -6   2  12      762.46      730.92      8.12 o 
  -5   2  12       89.74       91.09      5.37 o 
  -4   2  12     1264.08     1228.07     17.95 o 
  -3   2  12      619.18      593.87     10.34 o 
  -2   2  12      601.78      567.31     12.22 o 
  -1   2  12      611.42      602.68     11.55 o 
   0   2  12        1.30        3.11      2.37 o 
   1   2  12      585.07      588.71     11.72 o 
   2   2  12      565.49      548.66      9.49 o 
   3   2  12      652.32      631.69     10.83 o 
   4   2  12     1193.32     1162.86     17.57 o 
   5   2  12      117.29      112.41      6.49 o 
   6   2  12      808.38      772.01      9.59 o 
   7   2  12      213.15      193.71      5.01 o 
   8   2  12       15.33       15.37      3.06 o 
   9   2  12       87.50       93.39      5.42 o 
  10   2  12        3.24        3.42      2.91 o 
  -9   3  12      183.27      165.81      6.23 o 
  -8   3  12      101.24      104.32      4.37 o 
  -7   3  12      372.42      375.14      7.04 o 
  -6   3  12      439.65      404.02      5.97 o 
  -5   3  12      348.57      314.55      7.41 o 
  -4   3  12        7.80       11.84      3.08 o 
  -3   3  12       20.42       16.17      3.00 o 
  -2   3  12      152.92      154.35      5.96 o 
  -1   3  12      126.22      100.20      5.92 o 
   0   3  12       25.22       32.51      4.19 o 
   1   3  12      141.02      110.41      6.05 o 
   2   3  12      151.08      148.49      5.46 o 
   3   3  12       30.99       27.87      2.86 o 
   4   3  12        0.77        2.21      2.95 o 
   5   3  12      297.06      285.39      9.50 o 
   6   3  12      385.68      372.28      7.03 o 
   7   3  12      409.43      425.83      7.70 o 
   8   3  12      134.36      136.91      4.52 o 
   9   3  12      203.21      191.15      6.47 o 
  -9   4  12       39.22       33.75      2.98 o 
  -8   4  12      806.18      789.88      9.53 o 
  -7   4  12       97.03       91.89      4.26 o 
  -6   4  12      138.47      132.12      4.33 o 
  -5   4  12      696.63      625.58      7.24 o 
  -4   4  12     1052.61     1035.56     14.44 o 
  -3   4  12      680.13      660.67     12.54 o 
  -2   4  12       90.12       87.23      4.50 o 
  -1   4  12      917.46      920.26     17.41 o 
   0   4  12      328.74      318.71      9.99 o 
   1   4  12      929.34      949.43     15.81 o 
   2   4  12       90.14       79.18      3.88 o 
   3   4  12      702.13      668.86     11.99 o 
   4   4  12     1128.17     1047.22     16.16 o 
   5   4  12      687.76      626.49      8.45 o 
   6   4  12      124.97      127.56      4.45 o 
   7   4  12       94.59       99.46      5.35 o 
   8   4  12      856.64      851.33     11.82 o 
   9   4  12       41.68       42.47      3.84 o 
  -9   5  12      359.15      346.69      5.89 o 
  -8   5  12      239.37      254.95      5.64 o 
  -7   5  12      454.67      443.35      7.00 o 
  -6   5  12      384.50      379.51      7.61 o 
  -5   5  12       88.67       87.17      3.55 o 
  -4   5  12      558.01      533.42      9.24 o 
  -3   5  12       86.71       85.98      4.89 o 
  -2   5  12      195.37      192.33      9.89 o 
  -1   5  12     1082.03     1132.88     21.39 o 
   0   5  12       18.39       17.93      3.42 o 
   1   5  12     1087.42     1106.08     15.30 o 
   2   5  12      160.89      160.85      5.98 o 
   3   5  12       76.68       77.30      4.38 o 
   4   5  12      565.43      539.81      9.64 o 
   5   5  12       89.97       88.87      4.47 o 
   6   5  12      437.12      430.66      6.76 o 
   7   5  12      455.94      464.45      8.56 o 
   8   5  12      218.60      241.49      6.19 o 
   9   5  12      340.77      355.35     10.34 o 
  -9   6  12       49.07       52.31      4.72 o 
  -8   6  12       31.61       33.62      3.09 o 
  -7   6  12        9.53       13.74      2.48 o 
  -6   6  12       48.24       54.07      3.89 o 
  -5   6  12      254.04      248.86      5.86 o 
  -4   6  12        9.51       10.60      2.54 o 
  -3   6  12      523.64      533.49     11.48 o 
  -2   6  12      290.00      294.77     11.36 o 
  -1   6  12       41.79       44.38      4.87 o 
   0   6  12     1057.37      963.14     19.47 o 
   1   6  12       40.08       36.54      4.03 o 
   2   6  12      265.98      263.60      6.56 o 
   3   6  12      557.48      543.43     10.06 o 
   4   6  12        9.94       12.36      2.66 o 
   5   6  12      232.75      230.98      6.40 o 
   6   6  12       35.10       38.75      3.43 o 
   7   6  12        6.48       10.21      3.26 o 
   8   6  12       29.34       33.34      3.55 o 
   9   6  12       62.11       63.92      5.38 o 
  -8   7  12      136.62      134.05      6.46 o 
  -7   7  12      452.61      456.38      7.09 o 
  -6   7  12      210.23      199.73      6.51 o 
  -5   7  12      114.88      112.48      4.18 o 
  -4   7  12      534.34      527.27      7.73 o 
  -3   7  12       81.63       77.82      4.12 o 
  -2   7  12      101.72       98.53      6.22 o 
  -1   7  12     1696.67     1661.97     21.28 o 
   0   7  12      118.36      115.56      5.46 o 
   1   7  12     1610.11     1573.88     16.14 o 
   2   7  12      125.23      112.38      4.88 o 
   3   7  12      100.86       97.79      3.87 o 
   4   7  12      578.45      577.37      8.67 o 
   5   7  12       91.16       86.17      4.01 o 
   6   7  12      207.82      201.60      5.95 o 
   7   7  12      464.53      478.12      8.44 o 
   8   7  12      126.10      127.79      7.21 o 
  -8   8  12       60.38       60.38      3.91 o 
  -7   8  12       46.52       59.92      3.41 o 
  -6   8  12       80.46       72.22      4.22 o 
  -5   8  12       15.86       22.52      3.10 o 
  -4   8  12       47.63       45.57      3.16 o 
  -3   8  12       87.70       89.48      4.25 o 
  -2   8  12     1091.10     1056.52     11.34 o 
  -1   8  12      243.32      251.50      5.41 o 
   0   8  12      745.52      750.01      8.67 o 
   1   8  12      230.30      231.54      5.51 o 
   2   8  12     1198.20     1147.99     11.84 o 
   3   8  12      105.74      101.67      4.35 o 
   4   8  12       63.24       61.42      3.67 o 
   5   8  12       21.91       27.44      3.81 o 
   6   8  12       75.34       76.86      4.71 o 
   7   8  12       53.17       75.29      5.28 o 
   8   8  12       66.56       64.30      7.39 o 
  -7   9  12       90.53      101.51      5.22 o 
  -6   9  12       98.67       94.65      4.46 o 
  -5   9  12       88.09       82.20      4.09 o 
  -4   9  12      339.80      325.97      6.65 o 
  -3   9  12       55.81       46.22      3.46 o 
  -2   9  12      492.12      487.12      7.33 o 
  -1   9  12      415.16      392.08      6.39 o 
   0   9  12      741.56      702.66      8.63 o 
   1   9  12      402.27      387.30      6.23 o 
   2   9  12      527.54      509.62      7.62 o 
   3   9  12       34.81       23.44      2.95 o 
   4   9  12      352.72      335.12      6.77 o 
   5   9  12      129.62      130.07      5.49 o 
   6   9  12       97.54       93.73      4.49 o 
   7   9  12      102.75      127.95      6.63 o 
  -6  10  12       85.39       87.19      4.15 o 
  -5  10  12       10.12       12.79      2.40 o 
  -4  10  12       75.72       68.17      4.04 o 
  -3  10  12      409.14      403.71      6.62 o 
  -2  10  12      102.84       92.27      4.20 o 
  -1  10  12      160.39      164.81      4.75 o 
   0  10  12     1157.22     1127.29     11.61 o 
   1  10  12      134.38      133.32      4.40 o 
   2  10  12      149.07      137.61      4.39 o 
   3  10  12      448.94      435.03      6.92 o 
   4  10  12       88.81       84.64      3.97 o 
   5  10  12       12.27       15.80      3.27 o 
   6  10  12       79.88       84.77      4.39 o 
  -6  11  12       94.33      102.98     12.64 o 
  -5  11  12      289.08      268.83      6.60 o 
  -4  11  12      115.86      117.76      4.57 o 
  -3  11  12      169.51      170.95      4.46 o 
  -2  11  12      630.33      633.08      8.89 o 
  -1  11  12      308.00      316.06      6.61 o 
   0  11  12       47.43       52.43      3.04 o 
   1  11  12      283.16      280.28      6.43 o 
   2  11  12      642.56      647.06      9.94 o 
   3  11  12      161.26      157.62      4.53 o 
   4  11  12      141.05      145.34      4.47 o 
   5  11  12      253.78      259.32      6.02 o 
  -4  12  12       46.87       53.61      3.15 o 
  -3  12  12       97.42      109.30      4.52 o 
  -2  12  12       64.50       71.51      3.21 o 
  -1  12  12      278.78      284.56      6.16 o 
   0  12  12      116.82      119.50      4.66 o 
   1  12  12      278.14      280.20      5.96 o 
   2  12  12       62.20       62.40      3.17 o 
   3  12  12      120.77      139.44      4.90 o 
   4  12  12       53.70       63.71      4.52 o 
  -3  13  12      102.55      112.09      6.52 o 
  -2  13  12       25.61       27.01      3.51 o 
  -1  13  12      123.67      123.82      5.81 o 
   0  13  12       15.19       14.29      2.83 o 
   1  13  12      110.32      100.99      4.79 o 
   2  13  12       17.49       17.24      2.95 o 
   3  13  12      119.06      127.90      9.03 o 
   1   0  13      185.78      180.83      7.62 o 
   2   0  13      770.23      776.49     14.90 o 
   3   0  13      286.45      285.74      9.03 o 
   4   0  13     1790.75     1723.53     21.94 o 
   5   0  13      122.35      137.89      5.38 o 
   6   0  13     2079.45     1998.42     16.60 o 
   7   0  13       28.66       23.27      2.56 o 
   8   0  13      220.47      235.56      6.04 o 
   9   0  13      154.94      164.67      6.03 o 
  -9   1  13        9.66       11.85      2.92 o 
  -8   1  13      156.65      158.20      4.48 o 
  -7   1  13       94.15       94.16      3.95 o 
  -6   1  13      217.17      201.58      4.77 o 
  -5   1  13       47.37       40.66      2.94 o 
  -4   1  13      114.62       99.77      4.92 o 
  -3   1  13      408.17      370.44      7.99 o 
  -2   1  13      880.23      849.70     15.91 o 
  -1   1  13      140.37      144.91      9.06 o 
   0   1  13      318.89      379.71      8.69 o 
   1   1  13      143.80      145.65      7.54 o 
   2   1  13      902.13      848.06     14.38 o 
   3   1  13      351.11      319.45      8.16 o 
   4   1  13      129.16      123.45      7.12 o 
   5   1  13       38.81       33.45      2.96 o 
   6   1  13      224.49      214.56      5.37 o 
   7   1  13       92.41       90.61      3.68 o 
   8   1  13      156.01      164.49      5.79 o 
   9   1  13       14.62       13.86      3.08 o 
  -9   2  13      105.58      122.75      5.26 o 
  -8   2  13      113.49      118.13      4.20 o 
  -7   2  13        6.73        0.48      2.73 o 
  -6   2  13     1460.55     1427.25     12.48 o 
  -5   2  13      271.59      272.18      5.65 o 
  -4   2  13      236.43      220.74      7.20 o 
  -3   2  13      569.94      557.48     11.93 o 
  -2   2  13       64.53       55.23      4.83 o 
  -1   2  13       19.39       14.00      3.28 o 
   0   2  13       19.22       27.20      3.86 o 
   1   2  13       18.97       13.71      3.52 o 
   2   2  13       77.77       71.32      4.10 o 
   3   2  13      591.00      576.96     10.57 o 
   4   2  13      191.21      187.57      9.90 o 
   5   2  13      334.48      338.86      5.89 o 
   6   2  13     1415.76     1411.90     13.78 o 
   7   2  13       16.25       16.64      2.53 o 
   8   2  13      127.75      124.45      4.38 o 
   9   2  13      127.41      154.79      5.43 o 
  -9   3  13      153.20      167.07      5.50 o 
  -8   3  13      160.02      154.71      4.67 o 
  -7   3  13       65.73       67.64      3.90 o 
  -6   3  13      656.85      627.91      7.25 o 
  -5   3  13     1212.02     1119.77     11.37 o 
  -4   3  13      502.74      449.81      9.55 o 
  -3   3  13     1140.04     1132.64     19.01 o 
  -2   3  13      549.01      549.23     11.12 o 
  -1   3  13       79.79       70.62      4.91 o 
   0   3  13      115.44      140.31      6.15 o 
   1   3  13       63.35       65.68      4.04 o 
   2   3  13      481.59      473.72      9.84 o 
   3   3  13     1067.53     1012.64     13.71 o 
   4   3  13      425.12      389.57      8.97 o 
   5   3  13     1220.49     1142.11     12.57 o 
   6   3  13      647.00      617.71     10.09 o 
   7   3  13       64.04       63.34      4.58 o 
   8   3  13      151.89      144.81      5.04 o 
   9   3  13      148.32      162.09      5.83 o 
  -9   4  13      574.69      589.11     10.49 o 
  -8   4  13       14.08       12.95      2.61 o 
  -7   4  13      785.57      699.63      9.64 o 
  -6   4  13      379.40      369.44      6.53 o 
  -5   4  13      702.10      657.99      7.77 o 
  -4   4  13     1171.76     1138.01     14.74 o 
  -3   4  13      307.99      310.67      8.01 o 
  -2   4  13       18.77       19.82      3.95 o 
  -1   4  13      864.97      849.81     15.21 o 
   0   4  13      104.48       96.82      5.55 o 
   1   4  13      840.88      824.66     13.19 o 
   2   4  13       20.40       23.50      3.62 o 
   3   4  13      265.42      258.51      6.75 o 
   4   4  13     1152.33     1148.67     14.52 o 
   5   4  13      654.32      616.16      9.05 o 
   6   4  13      394.26      402.79      6.79 o 
   7   4  13      777.49      707.41     10.52 o 
   8   4  13       13.14       10.28      2.40 o 
   9   4  13      556.55      580.86     10.76 o 
  -9   5  13       44.92       35.37      6.43 o 
  -8   5  13       58.32       57.79      3.34 o 
  -7   5  13      105.98      101.11      4.36 o 
  -6   5  13       50.43       43.99      3.60 o 
  -5   5  13      330.19      296.50      5.72 o 
  -4   5  13      733.34      676.91      8.54 o 
  -3   5  13        7.00        5.12      2.98 o 
  -2   5  13      471.01      475.39     15.13 o 
  -1   5  13     2613.22     2450.85     38.37 o 
   0   5  13     1238.55     1220.26     18.17 o 
   1   5  13     2595.24     2435.88     25.92 o 
   2   5  13      415.96      413.98      7.46 o 
   3   5  13        9.30        3.86      3.14 o 
   4   5  13      717.57      680.33      9.04 o 
   5   5  13      324.42      294.95      7.12 o 
   6   5  13       43.24       41.14      3.16 o 
   7   5  13      105.29      107.49      5.48 o 
   8   5  13       63.70       65.13      3.60 o 
   9   5  13       46.49       39.62      5.69 o 
  -8   6  13      175.57      188.93      6.10 o 
  -7   6  13      253.92      264.04      6.17 o 
  -6   6  13      366.84      362.47      7.79 o 
  -5   6  13      141.83      142.06      4.76 o 
  -4   6  13      417.82      394.92      6.72 o 
  -3   6  13      322.34      312.57      6.44 o 
  -2   6  13      328.64      314.78     10.80 o 
  -1   6  13     1286.16     1261.85     17.10 o 
   0   6  13        8.27       14.09      3.11 o 
   1   6  13     1261.79     1234.69     14.35 o 
   2   6  13      336.07      312.56      8.21 o 
   3   6  13      343.39      344.80      6.25 o 
   4   6  13      374.47      348.84      6.79 o 
   5   6  13      194.81      193.97      6.25 o 
   6   6  13      359.02      355.66      7.04 o 
   7   6  13      243.37      248.00      6.71 o 
   8   6  13      162.81      170.38      5.86 o 
  -8   7  13        1.78        0.15      2.46 o 
  -7   7  13       42.65       47.68      3.58 o 
  -6   7  13       20.20       15.69      3.06 o 
  -5   7  13       49.79       43.34      3.12 o 
  -4   7  13      190.96      181.85      5.02 o 
  -3   7  13      347.37      322.88      6.85 o 
  -2   7  13      736.18      765.88      9.31 o 
  -1   7  13     1066.20     1039.63     10.14 o 
   0   7  13      579.18      568.00      7.22 o 
   1   7  13     1188.46     1151.10     10.14 o 
   2   7  13      839.31      852.68     10.30 o 
   3   7  13      339.04      314.19      6.19 o 
   4   7  13      217.54      210.22      5.69 o 
   5   7  13       60.36       55.49      3.75 o 
   6   7  13       17.17       19.55      3.18 o 
   7   7  13       42.07       45.70      3.57 o 
   8   7  13        1.14        2.25      2.91 o 
  -7   8  13       17.77       19.25      3.46 o 
  -6   8  13       24.95       31.18      3.47 o 
  -5   8  13      307.86      286.83      6.85 o 
  -4   8  13       21.36       21.71      2.81 o 
  -3   8  13      486.03      452.35      7.19 o 
  -2   8  13      200.78      219.31      5.97 o 
  -1   8  13      619.17      626.90      8.22 o 
   0   8  13      123.93      141.82      4.59 o 
   1   8  13      621.88      630.57      8.46 o 
   2   8  13      194.56      212.29      5.69 o 
   3   8  13      505.21      476.10      7.49 o 
   4   8  13       39.45       42.70      3.33 o 
   5   8  13      330.33      323.30      7.42 o 
   6   8  13       31.11       34.67      3.91 o 
   7   8  13       17.21       16.15      3.61 o 
  -7   9  13       35.95       41.67      4.43 o 
  -6   9  13       12.00       12.03      2.80 o 
  -5   9  13       49.14       53.85      3.30 o 
  -4   9  13       69.22       72.19      3.77 o 
  -3   9  13       66.26       70.75      3.47 o 
  -2   9  13      237.36      242.45      6.19 o 
  -1   9  13     1214.21     1179.38     11.43 o 
   0   9  13       38.19       40.57      3.20 o 
   1   9  13     1225.89     1182.84     12.01 o 
   2   9  13      239.21      233.68      5.21 o 
   3   9  13       73.35       73.64      4.03 o 
   4   9  13       67.79       75.85      3.61 o 
   5   9  13       54.38       61.38      4.02 o 
   6   9  13       11.85       10.41      2.66 o 
   7   9  13       35.61       46.19      5.44 o 
  -6  10  13      168.07      186.10      5.56 o 
  -5  10  13      202.97      199.49      6.06 o 
  -4  10  13       26.47       22.64      3.07 o 
  -3  10  13      367.96      359.26      6.05 o 
  -2  10  13      225.34      223.69      5.57 o 
  -1  10  13       52.98       51.38      3.54 o 
   0  10  13       78.86       74.43      3.48 o 
   1  10  13       54.27       53.81      3.35 o 
   2  10  13      261.60      247.27      5.87 o 
   3  10  13      368.08      358.08      6.04 o 
   4  10  13       15.96       13.64      2.47 o 
   5  10  13      223.85      219.70      7.01 o 
   6  10  13      196.89      228.50      7.88 o 
  -5  11  13       49.87       47.07      3.34 o 
  -4  11  13      121.13      134.54      5.13 o 
  -3  11  13      262.17      248.03      4.90 o 
  -2  11  13       29.98       29.09      2.87 o 
  -1  11  13      267.39      273.96      6.37 o 
   0  11  13      613.86      637.66      8.71 o 
   1  11  13      281.43      279.12      6.08 o 
   2  11  13       39.49       37.77      3.18 o 
   3  11  13      266.29      262.79      5.59 o 
   4  11  13      142.78      143.58      5.28 o 
   5  11  13       61.54       60.49      3.83 o 
  -4  12  13      145.03      122.30      7.23 o 
  -3  12  13      206.68      206.15      5.80 o 
  -2  12  13       20.28       19.84      2.64 o 
  -1  12  13      217.98      218.93      4.81 o 
   0  12  13       11.10       13.54      2.95 o 
   1  12  13      221.80      225.12      5.48 o 
   2  12  13       17.28       18.03      2.31 o 
   3  12  13      219.52      223.52      9.43 o 
   4  12  13      126.71      122.17     10.29 o 
  -1  13  13        8.48        5.20      3.57 o 
   0  13  13     1228.02     1428.94     23.41 o 
   1  13  13        7.09        3.82      2.64 o 
   0   0  14       62.53       43.77      5.15 o 
   1   0  14      292.66      276.98      7.75 o 
   2   0  14      188.76      179.65      8.04 o 
   3   0  14      393.86      365.31      7.42 o 
   4   0  14     1373.26     1322.58     22.00 o 
   5   0  14        3.59        7.88      2.50 o 
   6   0  14      190.66      201.54      5.15 o 
   7   0  14      101.64       96.51      3.49 o 
   8   0  14      513.33      552.59      7.65 o 
   9   0  14        7.94        8.41      2.48 o 
  -9   1  14      108.85      107.70      4.35 o 
  -8   1  14      204.71      216.28      5.50 o 
  -7   1  14       76.42       74.70      3.65 o 
  -6   1  14       66.87       63.84      3.22 o 
  -5   1  14      573.18      539.18      8.00 o 
  -4   1  14      629.94      578.12     10.30 o 
  -3   1  14     1331.80     1300.96     16.54 o 
  -2   1  14       76.78       71.36      5.53 o 
  -1   1  14       95.56       95.39      5.19 o 
   0   1  14       33.50       26.96      3.51 o 
   1   1  14      112.99      108.09      5.91 o 
   2   1  14      104.06      105.85      4.93 o 
   3   1  14     1432.13     1387.85     15.78 o 
   4   1  14      640.19      608.46     13.62 o 
   5   1  14      615.73      605.23      7.26 o 
   6   1  14       53.33       50.59      3.31 o 
   7   1  14       80.72       83.34      3.47 o 
   8   1  14      206.42      223.40      6.22 o 
   9   1  14      145.29      147.78      5.01 o 
  -9   2  14      127.45      107.65      4.52 o 
  -8   2  14      272.11      263.89      5.54 o 
  -7   2  14       53.98       58.90      3.80 o 
  -6   2  14      125.88      133.81      4.18 o 
  -5   2  14      731.83      703.62      8.93 o 
  -4   2  14      868.68      820.48      9.60 o 
  -3   2  14      394.31      386.33      9.11 o 
  -2   2  14      304.22      291.07      9.21 o 
  -1   2  14      224.66      221.86      7.50 o 
   0   2  14      192.10      185.56      7.35 o 
   1   2  14      273.70      268.53      7.92 o 
   2   2  14      240.16      239.30      6.73 o 
   3   2  14      360.05      362.30      7.41 o 
   4   2  14      802.74      762.38     13.16 o 
   5   2  14      683.81      660.59      8.53 o 
   6   2  14      106.36      110.01      4.28 o 
   7   2  14       53.59       58.63      3.08 o 
   8   2  14      251.53      248.46      6.37 o 
   9   2  14      119.52      100.64      4.48 o 
  -9   3  14       70.83       73.13      4.05 o 
  -8   3  14      253.82      250.42      5.87 o 
  -7   3  14       79.87       77.61      3.98 o 
  -6   3  14      401.02      382.43      6.60 o 
  -5   3  14     1283.05     1232.14     12.39 o 
  -4   3  14      366.16      322.09      6.07 o 
  -3   3  14      351.53      338.99      8.70 o 
  -2   3  14      597.19      565.03      9.41 o 
  -1   3  14      367.59      342.70     11.58 o 
   0   3  14      685.89      659.86     12.06 o 
   1   3  14      380.82      363.53      9.10 o 
   2   3  14      641.65      611.62      9.23 o 
   3   3  14      308.62      288.38      7.62 o 
   4   3  14      382.03      336.37      5.79 o 
   5   3  14     1316.88     1266.87     13.67 o 
   6   3  14      356.15      365.00      7.38 o 
   7   3  14       77.30       79.74      3.81 o 
   8   3  14      256.71      258.58      5.74 o 
   9   3  14       63.35       60.79      4.32 o 
  -8   4  14       12.48       10.27      2.54 o 
  -7   4  14       59.25       56.20      3.63 o 
  -6   4  14     1382.80     1287.16     13.46 o 
  -5   4  14     1483.74     1354.80     12.70 o 
  -4   4  14      490.46      458.87      7.24 o 
  -3   4  14     1379.39     1293.89     15.62 o 
  -2   4  14      271.11      263.16      9.59 o 
  -1   4  14      383.83      384.25      8.34 o 
   0   4  14     2953.65     2782.10     25.30 o 
   1   4  14      320.58      329.90      6.96 o 
   2   4  14      277.39      272.97      6.60 o 
   3   4  14     1326.64     1267.58     15.94 o 
   4   4  14      484.21      458.49      7.22 o 
   5   4  14     1452.92     1355.79     14.26 o 
   6   4  14     1303.22     1227.25     12.90 o 
   7   4  14       58.16       58.70      4.03 o 
   8   4  14        5.58        2.68      2.61 o 
  -8   5  14      533.53      556.31      8.48 o 
  -7   5  14       84.13       80.05      4.13 o 
  -6   5  14      404.15      392.51      7.54 o 
  -5   5  14        7.18        6.20      2.25 o 
  -4   5  14      411.00      409.21      6.84 o 
  -3   5  14      295.07      284.83      5.64 o 
  -2   5  14      182.70      176.81      6.88 o 
  -1   5  14     1543.43     1468.30     16.75 o 
   0   5  14      556.17      528.28      9.42 o 
   1   5  14     1535.99     1419.97     16.33 o 
   2   5  14      180.75      185.04      5.13 o 
   3   5  14      327.60      304.66      6.33 o 
   4   5  14      336.15      332.99      7.10 o 
   5   5  14        5.64        3.99      2.99 o 
   6   5  14      425.05      421.01      6.68 o 
   7   5  14       90.97       88.18      4.52 o 
   8   5  14      546.71      565.78      9.31 o 
  -8   6  14        1.78        4.75      2.40 o 
  -7   6  14      111.36       94.92      4.41 o 
  -6   6  14       10.84        6.68      2.95 o 
  -5   6  14      169.42      168.68      4.98 o 
  -4   6  14      623.26      617.62      8.94 o 
  -3   6  14      551.13      533.29      8.60 o 
  -2   6  14     1160.40     1114.01     12.13 o 
  -1   6  14      601.82      590.56      8.33 o 
   0   6  14     1987.01     1893.43     15.14 o 
   1   6  14      706.92      688.35      8.06 o 
   2   6  14     1080.58     1032.97     12.64 o 
   3   6  14      546.47      533.81      8.03 o 
   4   6  14      579.85      578.86      8.61 o 
   5   6  14      183.88      172.73      5.33 o 
   6   6  14       18.82       12.84      2.60 o 
   7   6  14       98.44       90.52      4.22 o 
   8   6  14        4.41        7.59      3.17 o 
  -7   7  14       64.47       69.39      4.04 o 
  -6   7  14       31.56       37.28      3.48 o 
  -5   7  14       17.31       16.35      2.81 o 
  -4   7  14       84.96       95.54      4.30 o 
  -3   7  14      230.81      212.60      5.63 o 
  -2   7  14      730.83      706.56      8.98 o 
  -1   7  14       47.61       48.26      3.25 o 
   0   7  14     1199.73     1168.12     11.63 o 
   1   7  14       36.23       36.55      3.14 o 
   2   7  14      674.94      656.83      8.60 o 
   3   7  14      231.82      220.70      5.29 o 
   4   7  14      107.86      117.11      4.43 o 
   5   7  14       25.99       33.84      3.20 o 
   6   7  14       43.57       51.81      3.63 o 
   7   7  14       72.56       79.14      4.98 o 
  -7   8  14       83.59       90.10      4.77 o 
  -6   8  14       42.46       41.24      3.70 o 
  -5   8  14       57.49       62.66      4.17 o 
  -4   8  14      187.95      195.75      5.49 o 
  -3   8  14       62.41       62.39      3.38 o 
  -2   8  14      851.50      875.10     10.61 o 
  -1   8  14      798.02      783.22      9.60 o 
   0   8  14      399.62      379.92      6.85 o 
   1   8  14      791.83      765.49      9.60 o 
   2   8  14      878.77      881.19     10.53 o 
   3   8  14       58.87       57.29      3.40 o 
   4   8  14      204.74      216.02      5.21 o 
   5   8  14       57.42       67.66      3.66 o 
   6   8  14       38.86       40.35      3.22 o 
   7   8  14       99.02       97.39      5.17 o 
  -6   9  14       31.02       34.19      3.31 o 
  -5   9  14       27.97       26.59      3.14 o 
  -4   9  14      262.71      251.39      5.24 o 
  -3   9  14      131.16      143.24      4.26 o 
  -2   9  14      228.05      206.63      5.52 o 
  -1   9  14       97.82      101.01      3.81 o 
   0   9  14       94.41       92.65      3.90 o 
   1   9  14       99.39      103.02      4.12 o 
   2   9  14      208.95      195.32      5.12 o 
   3   9  14      142.71      157.56      4.80 o 
   4   9  14      242.82      251.47      5.56 o 
   5   9  14       24.56       25.92      3.46 o 
   6   9  14       35.29       36.31      3.63 o 
  -5  10  14       62.82       55.32      3.39 o 
  -4  10  14      105.63      101.88      4.13 o 
  -3  10  14       51.52       52.07      3.11 o 
  -2  10  14      268.59      273.70      5.72 o 
  -1  10  14       87.51       96.20      4.11 o 
   0  10  14      766.54      733.69      8.65 o 
   1  10  14      107.07      108.41      4.11 o 
   2  10  14      222.47      231.96      5.60 o 
   3  10  14       47.46       50.37      2.93 o 
   4  10  14       85.39       92.57      3.73 o 
   5  10  14       65.05       59.55      3.45 o 
  -4  11  14       46.42       47.32      3.21 o 
  -3  11  14       45.33       46.27      3.51 o 
  -2  11  14      591.16      587.06      7.98 o 
  -1  11  14       59.12       61.67      3.43 o 
   0  11  14       66.45       65.84      3.37 o 
   1  11  14       58.05       60.13      3.32 o 
   2  11  14      595.07      590.07      7.75 o 
   3  11  14       48.53       49.67      3.33 o 
   4  11  14       38.49       41.67      3.32 o 
  -3  12  14       88.82       88.87      6.13 o 
  -2  12  14      160.74      171.73      6.11 o 
  -1  12  14      267.66      304.63      8.25 o 
   0  12  14      100.13      119.20      5.32 o 
   1  12  14      286.11      327.31      6.82 o 
   2  12  14      148.03      164.98      4.98 o 
   3  12  14       81.50       83.97      5.40 o 
   1   0  15      320.00      297.20      6.59 o 
   2   0  15      210.41      202.18      6.06 o 
   3   0  15       10.38       13.17      2.83 o 
   4   0  15      438.21      411.12      7.00 o 
   5   0  15       86.15       83.63      3.89 o 
   6   0  15      209.83      216.03      5.52 o 
   7   0  15      117.33      119.35      4.05 o 
   8   0  15       80.76       70.41      4.03 o 
   9   0  15      114.83      115.29     11.90 o 
  -8   1  15       75.33       86.46      3.83 o 
  -7   1  15       40.10       38.54      2.76 o 
  -6   1  15      221.34      219.29      5.71 o 
  -5   1  15      118.21      118.41      4.24 o 
  -4   1  15      215.47      196.97      5.14 o 
  -3   1  15       73.67       88.97      5.48 o 
  -2   1  15      192.61      175.91      5.93 o 
  -1   1  15      129.89      133.52      4.98 o 
   0   1  15       15.21       19.54      2.99 o 
   1   1  15      145.76      147.85      5.09 o 
   2   1  15      190.85      161.02      5.16 o 
   3   1  15       59.12       67.57      3.95 o 
   4   1  15      218.05      206.37      5.77 o 
   5   1  15      108.74      100.98      3.77 o 
   6   1  15      226.73      231.51      5.70 o 
   7   1  15       34.04       32.12      2.51 o 
   8   1  15       89.49       99.36      4.16 o 
  -8   2  15       17.24       17.98      2.68 o 
  -7   2  15      138.04      133.85      4.78 o 
  -6   2  15       45.51       45.61      2.85 o 
  -5   2  15      224.49      214.43      5.53 o 
  -4   2  15      256.10      250.40      5.39 o 
  -3   2  15      621.66      594.19      7.59 o 
  -2   2  15      916.64      839.30     11.46 o 
  -1   2  15      619.54      589.55     11.16 o 
   0   2  15      577.03      534.50      9.14 o 
   1   2  15      549.05      531.51      8.37 o 
   2   2  15      901.13      842.69     11.82 o 
   3   2  15      661.17      627.47      7.70 o 
   4   2  15      270.56      257.64      6.43 o 
   5   2  15      210.06      188.99      5.04 o 
   6   2  15       46.93       45.10      3.38 o 
   7   2  15      116.04      119.43      4.00 o 
   8   2  15       18.05       19.43      3.00 o 
  -8   3  15        5.62        8.09      2.25 o 
  -7   3  15       57.54       62.24      3.79 o 
  -6   3  15      293.08      277.43      5.93 o 
  -5   3  15      221.88      215.32      5.59 o 
  -4   3  15     1052.99      999.65     10.40 o 
  -3   3  15      516.12      498.24      7.04 o 
  -2   3  15      597.62      574.48     10.50 o 
  -1   3  15      169.03      167.54      8.80 o 
   0   3  15       27.75       25.65      3.11 o 
   1   3  15      153.42      146.12      5.27 o 
   2   3  15      524.33      506.10      8.62 o 
   3   3  15      507.56      482.83      7.71 o 
   4   3  15     1038.28      994.06     11.67 o 
   5   3  15      236.37      234.15      6.05 o 
   6   3  15      263.67      245.80      5.86 o 
   7   3  15       52.84       59.11      3.27 o 
   8   3  15        5.02       11.30      2.94 o 
  -8   4  15       50.48       51.08      3.37 o 
  -7   4  15       35.37       32.26      3.30 o 
  -6   4  15      123.85      119.41      4.24 o 
  -5   4  15      674.59      626.44      8.76 o 
  -4   4  15       44.19       51.24      3.23 o 
  -3   4  15      162.66      153.76      4.47 o 
  -2   4  15      839.10      787.60      9.80 o 
  -1   4  15      306.11      288.98      7.02 o 
   0   4  15     1208.75     1153.40     12.70 o 
   1   4  15      298.91      276.53      6.16 o 
   2   4  15      847.95      803.38      9.67 o 
   3   4  15      146.00      136.78      4.99 o 
   4   4  15       67.54       69.77      3.88 o 
   5   4  15      653.03      617.73      9.07 o 
   6   4  15      138.81      126.98      4.76 o 
   7   4  15       39.69       41.08      3.30 o 
   8   4  15       49.09       48.40      3.23 o 
  -8   5  15       45.87       56.66      3.27 o 
  -7   5  15      627.19      647.68     10.44 o 
  -6   5  15       55.77       49.91      3.52 o 
  -5   5  15      644.95      646.76      8.98 o 
  -4   5  15      347.47      372.75      6.44 o 
  -3   5  15      742.95      720.49      9.00 o 
  -2   5  15      276.18      289.75      6.53 o 
  -1   5  15      269.79      240.03      6.65 o 
   0   5  15      117.55      110.25      4.04 o 
   1   5  15      289.28      273.09      5.94 o 
   2   5  15      276.10      282.23      6.44 o 
   3   5  15      799.14      756.71     10.09 o 
   4   5  15      312.80      335.67      6.90 o 
   5   5  15      612.57      628.92      8.95 o 
   6   5  15       52.63       46.26      3.57 o 
   7   5  15      617.81      650.77      9.09 o 
   8   5  15       48.53       54.20      3.94 o 
  -7   6  15       24.09       18.19      2.99 o 
  -6   6  15      171.43      193.35      5.56 o 
  -5   6  15      440.01      446.42      7.55 o 
  -4   6  15       23.71       20.36      2.74 o 
  -3   6  15      243.81      218.66      6.19 o 
  -2   6  15      121.03      116.24      4.42 o 
  -1   6  15      169.79      178.21      5.88 o 
   0   6  15      146.30      153.87      4.67 o 
   1   6  15      202.14      210.98      6.20 o 
   2   6  15       94.03       98.89      4.33 o 
   3   6  15      204.09      182.01      5.59 o 
   4   6  15       28.62       18.88      2.88 o 
   5   6  15      387.46      395.77      7.04 o 
   6   6  15      153.12      172.51      5.58 o 
   7   6  15       13.82       10.25      2.96 o 
  -7   7  15       55.34       61.29      3.98 o 
  -6   7  15       50.24       47.78      3.59 o 
  -5   7  15      605.84      625.04      9.63 o 
  -4   7  15      192.52      201.96      5.02 o 
  -3   7  15      337.86      355.68      6.66 o 
  -2   7  15      429.21      424.79      6.97 o 
  -1   7  15      552.73      537.60      8.17 o 
   0   7  15        0.43        1.98      2.47 o 
   1   7  15      512.19      495.33      7.70 o 
   2   7  15      453.44      439.40      7.94 o 
   3   7  15      291.72      298.78      6.83 o 
   4   7  15      184.42      193.33      5.39 o 
   5   7  15      594.43      608.13      8.76 o 
   6   7  15       71.26       76.95      4.33 o 
   7   7  15       60.34       60.95      3.73 o 
  -6   8  15       78.41       89.74      4.16 o 
  -5   8  15       53.76       53.91      3.60 o 
  -4   8  15       50.72       48.94      3.13 o 
  -3   8  15      564.19      560.75      7.86 o 
  -2   8  15        8.10        8.71      2.69 o 
  -1   8  15      361.75      358.76      6.22 o 
   0   8  15       14.57       13.98      2.86 o 
   1   8  15      311.48      326.62      6.54 o 
   2   8  15        3.59        3.48      2.27 o 
   3   8  15      645.10      635.45      9.49 o 
   4   8  15       63.50       60.70      3.12 o 
   5   8  15       54.48       55.01      3.16 o 
   6   8  15       57.70       73.99      4.14 o 
  -6   9  15      144.80      149.63      6.39 o 
  -5   9  15       32.30       24.64      2.88 o 
  -4   9  15      339.91      362.90      6.63 o 
  -3   9  15      146.38      163.37      4.40 o 
  -2   9  15      235.16      253.33      5.65 o 
  -1   9  15      857.51      860.95     10.25 o 
   0   9  15      157.87      146.48      4.80 o 
   1   9  15      842.15      867.81     10.51 o 
   2   9  15      228.38      240.74      5.80 o 
   3   9  15      148.91      174.58      4.88 o 
   4   9  15      384.00      407.40      6.41 o 
   5   9  15       26.52       23.32      2.97 o 
   6   9  15      130.06      130.64      8.10 o 
  -5  10  15       46.36       52.73      3.66 o 
  -4  10  15       52.27       53.09      3.19 o 
  -3  10  15      193.80      207.18      5.01 o 
  -2  10  15       12.32       15.50      2.62 o 
  -1  10  15      621.75      616.30      8.62 o 
   0  10  15        0.28       -0.95      2.32 o 
   1  10  15      634.04      637.66      8.20 o 
   2  10  15       19.73       22.63      2.70 o 
   3  10  15      199.71      203.96      5.01 o 
   4  10  15       60.51       64.54      3.66 o 
   5  10  15       36.63       45.86      3.84 o 
  -3  11  15       39.38       44.10      3.33 o 
  -2  11  15      147.22      145.90      4.55 o 
  -1  11  15       95.49      105.77      4.49 o 
   0  11  15      141.94      147.05      5.15 o 
   1  11  15       93.69      102.23      4.16 o 
   2  11  15      141.30      140.36      4.57 o 
   3  11  15       52.32       60.49      3.28 o 
  -1  12  15      349.11      359.58     16.07 o 
   0  12  15       77.71       61.86      4.40 o 
   1  12  15      357.72      394.99     11.15 o 
   0   0  16       39.57       40.91      5.85 o 
   1   0  16       46.37       47.27      3.77 o 
   2   0  16       28.21       24.78      2.45 o 
   3   0  16      448.50      389.90      7.60 o 
   4   0  16       34.29       40.22      3.12 o 
   5   0  16      199.48      199.97      5.04 o 
   6   0  16       67.83       75.06      3.61 o 
   7   0  16      245.96      277.73      5.18 o 
   8   0  16        1.77        3.00      2.39 o 
  -8   1  16      230.34      241.41      6.01 o 
  -7   1  16       63.24       68.91      3.64 o 
  -6   1  16      107.93      107.91      3.90 o 
  -5   1  16      160.68      149.66      4.91 o 
  -4   1  16      549.88      546.75      7.81 o 
  -3   1  16       97.40       87.11      4.10 o 
  -2   1  16     1619.38     1554.05     13.69 o 
  -1   1  16      350.60      315.30      7.17 o 
   0   1  16       46.16       38.56      3.63 o 
   1   1  16      374.28      337.82      6.35 o 
   2   1  16     1544.66     1472.55     13.26 o 
   3   1  16      109.72       96.66      3.97 o 
   4   1  16      585.02      585.21      8.59 o 
   5   1  16      176.38      163.79      4.61 o 
   6   1  16      102.47      110.14      4.15 o 
   7   1  16       60.97       64.68      3.11 o 
   8   1  16      222.92      244.39      6.52 o 
  -8   2  16       45.70       55.27      3.24 o 
  -7   2  16      341.81      323.37      6.47 o 
  -6   2  16       61.14       60.10      3.26 o 
  -5   2  16      962.98      935.57     10.47 o 
  -4   2  16      102.04      116.19      3.79 o 
  -3   2  16      332.69      323.83      6.24 o 
  -2   2  16      133.06      137.22      4.70 o 
  -1   2  16      445.21      442.03      7.14 o 
   0   2  16      429.91      411.67      7.04 o 
   1   2  16      462.39      470.70      6.86 o 
   2   2  16      113.64      110.35      4.65 o 
   3   2  16      287.93      294.02      6.35 o 
   4   2  16       77.32       81.62      3.82 o 
   5   2  16      958.55      943.05     11.07 o 
   6   2  16       67.26       72.16      3.78 o 
   7   2  16      338.60      328.41      5.81 o 
   8   2  16       57.66       64.81      4.02 o 
  -8   3  16        5.20        2.84      2.43 o 
  -7   3  16       14.14        9.21      2.55 o 
  -6   3  16       11.31       13.73      2.32 o 
  -5   3  16       29.65       27.21      3.04 o 
  -4   3  16      140.09      144.66      4.64 o 
  -3   3  16      788.72      784.01      9.02 o 
  -2   3  16      295.36      282.02      6.57 o 
  -1   3  16     2548.47     2455.44     20.34 o 
   0   3  16      492.81      459.06      7.04 o 
   1   3  16     2433.22     2361.10     18.45 o 
   2   3  16      302.62      293.43      5.69 o 
   3   3  16      854.43      834.75      9.75 o 
   4   3  16      142.71      150.24      5.08 o 
   5   3  16       26.39       21.12      2.84 o 
   6   3  16        8.74       13.54      2.65 o 
   7   3  16       15.14       12.04      2.59 o 
   8   3  16        4.04        4.39      3.29 o 
  -8   4  16       65.95       76.63     11.24 o 
  -7   4  16      143.98      138.81      4.80 o 
  -6   4  16      307.22      329.07      6.58 o 
  -5   4  16      286.40      269.36      5.74 o 
  -4   4  16      408.10      409.63      6.70 o 
  -3   4  16       80.99       76.89      3.46 o 
  -2   4  16      356.08      325.48      6.98 o 
  -1   4  16      413.91      404.25      7.23 o 
   0   4  16      235.77      250.24      5.77 o 
   1   4  16      426.94      415.56      7.33 o 
   2   4  16      357.80      324.84      6.23 o 
   3   4  16       84.15       69.81      3.70 o 
   4   4  16      392.84      389.93      6.93 o 
   5   4  16      267.54      261.94      6.03 o 
   6   4  16      342.41      368.91      6.23 o 
   7   4  16      151.15      154.65      4.56 o 
   8   4  16       64.13      106.95     15.66 o 
  -7   5  16       84.58       82.77      3.96 o 
  -6   5  16      112.51      114.22      4.34 o 
  -5   5  16      222.18      216.55      5.62 o 
  -4   5  16      190.90      191.42      4.98 o 
  -3   5  16      634.17      629.58      8.82 o 
  -2   5  16      127.36      125.32      4.64 o 
  -1   5  16      668.99      648.87      9.88 o 
   0   5  16        5.86        8.24      2.59 o 
   1   5  16      794.36      756.82     10.26 o 
   2   5  16      132.87      135.26      5.07 o 
   3   5  16      603.15      602.67      8.64 o 
   4   5  16      200.10      192.37      6.31 o 
   5   5  16      219.85      213.24      5.59 o 
   6   5  16      106.20      107.46      4.16 o 
   7   5  16       83.28       84.63      4.27 o 
  -7   6  16      327.78      329.81      6.99 o 
  -6   6  16      624.27      631.31     10.01 o 
  -5   6  16      101.28      115.94      4.41 o 
  -4   6  16     1002.39      996.78     11.10 o 
  -3   6  16      501.63      527.81      8.28 o 
  -2   6  16      227.84      230.16      5.73 o 
  -1   6  16      392.03      395.56      6.92 o 
   0   6  16      268.65      266.64      5.88 o 
   1   6  16      372.33      372.66      7.26 o 
   2   6  16      234.16      247.61      6.12 o 
   3   6  16      543.19      572.70      7.99 o 
   4   6  16      994.68      993.33     12.31 o 
   5   6  16      123.00      136.25      4.49 o 
   6   6  16      654.43      647.30     11.56 o 
   7   6  16      358.49      370.51      7.89 o 
  -6   7  16       21.05       21.99      2.67 o 
  -5   7  16       69.92       73.93      4.01 o 
  -4   7  16      166.80      167.11      4.30 o 
  -3   7  16      131.05      144.55      4.50 o 
  -2   7  16      254.61      268.38      6.27 o 
  -1   7  16      243.92      250.20      5.79 o 
   0   7  16      661.48      682.94      9.16 o 
   1   7  16      216.03      210.53      5.89 o 
   2   7  16      265.09      285.49      6.72 o 
   3   7  16      136.05      144.90      4.95 o 
   4   7  16      160.24      161.20      4.84 o 
   5   7  16       79.79       86.33      3.83 o 
   6   7  16       18.77       15.79      3.19 o 
  -6   8  16      162.44      170.58      7.66 o 
  -5   8  16       52.10       49.44      3.24 o 
  -4   8  16      331.70      336.61      5.82 o 
  -3   8  16      555.99      557.72      8.36 o 
  -2   8  16      132.42      126.46      4.70 o 
  -1   8  16       68.51       73.98      3.40 o 
   0   8  16       56.40       51.96      3.58 o 
   1   8  16       61.10       63.05      3.70 o 
   2   8  16      124.85      115.42      3.83 o 
   3   8  16      517.98      525.34      7.53 o 
   4   8  16      347.36      349.81      6.54 o 
   5   8  16       74.03       76.88      3.81 o 
   6   8  16      148.35      140.18      7.14 o 
  -5   9  16       56.26       64.43      3.80 o 
  -4   9  16      121.36      124.17      3.96 o 
  -3   9  16      114.57      131.79      4.67 o 
  -2   9  16      268.30      265.95      5.49 o 
  -1   9  16       80.31       84.50      4.00 o 
   0   9  16      331.35      356.36      6.40 o 
   1   9  16       78.91       95.99      4.16 o 
   2   9  16      265.21      283.24      6.10 o 
   3   9  16      119.29      138.42      4.19 o 
   4   9  16      138.33      146.68      4.13 o 
   5   9  16       60.19       75.99      4.16 o 
  -4  10  16      113.97      116.89      5.40 o 
  -3  10  16      160.54      163.03      6.43 o 
  -2  10  16      215.26      227.78      5.27 o 
  -1  10  16      237.20      244.25      7.25 o 
   0  10  16        0.04        3.30      2.72 o 
   1  10  16      225.57      242.55      5.49 o 
   2  10  16      203.10      216.05      5.10 o 
   3  10  16      150.08      169.34      4.24 o 
   4  10  16      115.54      124.42      7.35 o 
  -2  11  16       23.25       26.17      3.10 o 
  -1  11  16      162.56      178.95      8.27 o 
   0  11  16      884.12      990.71     14.02 o 
   1  11  16      192.23      200.35      5.84 o 
   2  11  16       24.96       22.91      2.97 o 
   1   0  17      885.97      872.49     10.67 o 
   2   0  17       25.54       23.33      3.19 o 
   3   0  17     1074.12     1053.53     12.30 o 
   4   0  17      252.61      273.80      6.14 o 
   5   0  17      209.82      209.02      5.47 o 
   6   0  17        3.27        3.56      2.40 o 
   7   0  17      323.90      351.81      6.28 o 
   8   0  17        5.84        7.07      3.70 o 
  -7   1  17      100.84       97.97      3.68 o 
  -6   1  17      481.83      479.33      6.88 o 
  -5   1  17       63.15       61.93      3.41 o 
  -4   1  17      644.87      645.66      8.70 o 
  -3   1  17      886.01      862.94     10.25 o 
  -2   1  17      568.73      559.19      8.03 o 
  -1   1  17      273.57      283.48      6.84 o 
   0   1  17      258.58      244.13      6.86 o 
   1   1  17      292.88      309.33      7.01 o 
   2   1  17      514.68      505.80      8.20 o 
   3   1  17      855.12      826.87     10.23 o 
   4   1  17      642.78      642.79      8.62 o 
   5   1  17       77.52       80.82      4.30 o 
   6   1  17      469.21      446.76      7.05 o 
   7   1  17      116.35      115.63      4.01 o 
  -7   2  17       64.57       66.35      3.21 o 
  -6   2  17      187.62      206.57      5.27 o 
  -5   2  17      313.27      286.69      5.99 o 
  -4   2  17      454.81      412.97      7.51 o 
  -3   2  17      412.26      426.46      7.31 o 
  -2   2  17      715.38      700.99      9.37 o 
  -1   2  17       90.78       87.97      4.26 o 
   0   2  17      791.76      755.69     10.50 o 
   1   2  17      132.25      114.05      4.65 o 
   2   2  17      655.55      655.97      8.97 o 
   3   2  17      418.12      416.62      6.77 o 
   4   2  17      474.04      428.03      7.05 o 
   5   2  17      322.58      308.27      6.26 o 
   6   2  17      169.01      188.38      5.48 o 
   7   2  17       71.79       69.42      3.26 o 
  -7   3  17      297.55      296.74      8.39 o 
  -6   3  17      383.70      425.36      7.84 o 
  -5   3  17      246.81      226.83      5.80 o 
  -4   3  17      199.84      184.33      5.17 o 
  -3   3  17      352.22      349.48      6.72 o 
  -2   3  17        7.49        6.18      2.82 o 
  -1   3  17     1723.73     1619.38     14.84 o 
   0   3  17      771.90      780.15      9.59 o 
   1   3  17     1667.81     1581.03     15.91 o 
   2   3  17        2.77        4.30      2.65 o 
   3   3  17      299.82      303.47      6.19 o 
   4   3  17      172.91      165.01      4.85 o 
   5   3  17      277.47      269.66      5.39 o 
   6   3  17      396.72      441.10      6.52 o 
   7   3  17      310.20      306.58      6.09 o 
  -7   4  17      101.73      101.87      4.16 o 
  -6   4  17      126.01      122.94      5.24 o 
  -5   4  17       29.48       33.81      2.90 o 
  -4   4  17       66.53       75.59      3.52 o 
  -3   4  17      386.58      355.70      6.68 o 
  -2   4  17       37.54       45.85      3.35 o 
  -1   4  17      848.10      798.84     10.82 o 
   0   4  17      191.84      208.22      5.63 o 
   1   4  17      865.61      824.68     10.49 o 
   2   4  17       57.17       68.03      3.98 o 
   3   4  17      370.16      350.78      6.72 o 
   4   4  17       56.54       62.13      3.78 o 
   5   4  17       22.16       23.18      2.58 o 
   6   4  17      131.01      121.35      4.44 o 
   7   4  17      118.96      128.23      4.10 o 
  -7   5  17      459.80      487.65     10.83 o 
  -6   5  17      225.88      220.44      5.68 o 
  -5   5  17      539.59      537.89      8.55 o 
  -4   5  17      160.07      164.50      4.58 o 
  -3   5  17       15.47       14.06      2.92 o 
  -2   5  17      299.54      286.05      6.16 o 
  -1   5  17      287.23      278.34      6.88 o 
   0   5  17      270.16      284.48      6.52 o 
   1   5  17      265.69      264.61      6.51 o 
   2   5  17      276.53      263.12      6.05 o 
   3   5  17       31.51       29.38      2.94 o 
   4   5  17      177.46      181.40      5.46 o 
   5   5  17      594.36      601.64      8.65 o 
   6   5  17      237.28      226.60      6.04 o 
   7   5  17      507.03      529.15      9.24 o 
  -6   6  17        5.62        5.62      2.82 o 
  -5   6  17       26.13       28.71      3.16 o 
  -4   6  17      427.31      420.86      6.20 o 
  -3   6  17       54.91       51.34      3.59 o 
  -2   6  17      493.97      509.41      7.21 o 
  -1   6  17      142.26      138.55      5.20 o 
   0   6  17        2.48        2.67      2.65 o 
   1   6  17      177.26      169.11      6.29 o 
   2   6  17      432.94      443.63      8.47 o 
   3   6  17       65.34       65.47      3.63 o 
   4   6  17      375.46      379.18      7.20 o 
   5   6  17       35.27       41.91      2.83 o 
   6   6  17        3.24        1.97      2.64 o 
  -6   7  17      150.07      155.04      9.93 o 
  -5   7  17      248.57      255.89      5.87 o 
  -4   7  17      345.54      369.21      5.77 o 
  -3   7  17      202.96      204.80      5.32 o 
  -2   7  17      347.32      338.84      6.73 o 
  -1   7  17       49.31       45.43      3.06 o 
   0   7  17      189.09      184.60      5.96 o 
   1   7  17       56.86       59.08      4.32 o 
   2   7  17      370.01      359.68      6.48 o 
   3   7  17      213.53      207.63      5.51 o 
   4   7  17      324.33      332.94      7.16 o 
   5   7  17      259.35      255.89      5.56 o 
   6   7  17      142.82      138.38      6.71 o 
  -5   8  17       33.26       39.18      4.14 o 
  -4   8  17      265.42      284.84      6.60 o 
  -3   8  17      118.82      115.51      4.06 o 
  -2   8  17       28.92       31.72      2.71 o 
  -1   8  17      133.50      131.38      5.08 o 
   0   8  17        1.83       -1.54      2.61 o 
   1   8  17      144.57      145.39      5.16 o 
   2   8  17       22.80       28.31      3.23 o 
   3   8  17      104.64      110.16      3.68 o 
   4   8  17      282.76      304.21      5.43 o 
   5   8  17       44.67       48.21      3.77 o 
  -4   9  17      430.33      456.20      9.60 o 
  -3   9  17       80.41       81.97      3.35 o 
  -2   9  17      203.58      217.61      5.14 o 
  -1   9  17       62.44       57.58      3.36 o 
   0   9  17      157.99      138.33      5.07 o 
   1   9  17       58.32       51.13      3.28 o 
   2   9  17      199.55      211.65      5.81 o 
   3   9  17       94.69      107.83      4.30 o 
   4   9  17      392.52      416.53      7.77 o 
  -2  10  17      183.52      184.88      6.86 o 
  -1  10  17      711.69      741.50     10.80 o 
   0  10  17        0.22       -2.23      3.24 o 
   1  10  17      721.97      741.47     14.49 o 
   2  10  17      183.08      210.39      5.15 o 
   0   0  18      226.03      209.89      8.73 o 
   1   0  18        0.37        0.86      2.84 o 
   2   0  18      872.86      825.92     10.37 o 
   3   0  18        8.73       12.89      2.82 o 
   4   0  18       33.03       28.18      2.87 o 
   5   0  18       57.43       57.27      3.58 o 
   6   0  18        0.28       -0.57      2.03 o 
   7   0  18       13.94       15.77      2.64 o 
  -7   1  18      304.03      325.66      6.17 o 
  -6   1  18       46.18       47.05      3.25 o 
  -5   1  18      341.03      363.54      6.37 o 
  -4   1  18      401.46      373.02      7.27 o 
  -3   1  18      242.85      236.27      5.85 o 
  -2   1  18      561.60      560.45      9.79 o 
  -1   1  18       77.01       84.76      4.32 o 
   0   1  18      671.74      692.48     10.05 o 
   1   1  18       68.09       76.54      4.28 o 
   2   1  18      584.01      599.47      8.42 o 
   3   1  18      231.16      217.90      6.38 o 
   4   1  18      418.30      408.15      6.43 o 
   5   1  18      325.91      350.05      6.58 o 
   6   1  18       53.23       62.44      3.17 o 
   7   1  18      254.65      276.46      7.22 o 
  -7   2  18      109.14      113.80      4.44 o 
  -6   2  18      209.84      221.04      5.81 o 
  -5   2  18      106.30      129.34      4.48 o 
  -4   2  18      178.21      168.60      5.71 o 
  -3   2  18       45.85       37.44      3.03 o 
  -2   2  18       76.61       84.75      4.30 o 
  -1   2  18     1044.69     1012.97     11.69 o 
   0   2  18       30.92       32.29      3.76 o 
   1   2  18     1014.67      981.13     12.02 o 
   2   2  18       93.05       93.39      4.50 o 
   3   2  18       31.92       20.86      3.24 o 
   4   2  18      188.38      174.58      4.84 o 
   5   2  18      100.99      117.84      4.03 o 
   6   2  18      227.18      231.25      5.20 o 
   7   2  18      119.50      116.50      5.61 o 
  -7   3  18        7.35        4.25      2.23 o 
  -6   3  18       35.37       36.54      3.34 o 
  -5   3  18      233.33      234.58      5.41 o 
  -4   3  18       36.84       42.34      3.37 o 
  -3   3  18      349.43      354.12      6.93 o 
  -2   3  18       99.75      115.80      4.50 o 
  -1   3  18      197.15      206.44      6.10 o 
   0   3  18       86.69       82.56      4.31 o 
   1   3  18      247.24      261.79      6.07 o 
   2   3  18      108.70      116.63      5.04 o 
   3   3  18      378.55      375.19      7.29 o 
   4   3  18       21.11       24.14      2.61 o 
   5   3  18      257.91      248.44      5.53 o 
   6   3  18       25.40       24.60      2.40 o 
   7   3  18        9.23        7.89      2.50 o 
  -6   4  18      287.29      320.03      6.51 o 
  -5   4  18      246.55      254.60      5.84 o 
  -4   4  18       27.01       29.04      3.20 o 
  -3   4  18       81.01       79.83      4.13 o 
  -2   4  18       54.65       48.84      3.36 o 
  -1   4  18       39.14       42.65      3.65 o 
   0   4  18      139.43      137.94      5.40 o 
   1   4  18       16.83       14.07      3.08 o 
   2   4  18       49.47       42.78      3.64 o 
   3   4  18       76.42       67.63      3.88 o 
   4   4  18       17.97       19.26      2.97 o 
   5   4  18      265.84      262.18      6.29 o 
   6   4  18      318.30      357.82      6.68 o 
  -6   5  18        0.01        2.54      2.94 o 
  -5   5  18      390.49      387.78      7.46 o 
  -4   5  18       86.44       81.07      3.77 o 
  -3   5  18      625.76      621.88      8.70 o 
  -2   5  18      195.90      209.10      4.95 o 
  -1   5  18      324.87      326.69      6.74 o 
   0   5  18     1186.02     1187.41     14.92 o 
   1   5  18      266.00      261.33      7.27 o 
   2   5  18      180.28      189.44      6.67 o 
   3   5  18      599.39      625.63      8.98 o 
   4   5  18       59.87       60.25      3.68 o 
   5   5  18      372.24      381.72      6.75 o 
   6   5  18        3.49        2.74      2.67 o 
  -5   6  18      545.13      561.07      9.47 o 
  -4   6  18      328.63      338.15      7.18 o 
  -3   6  18      153.93      161.41      4.75 o 
  -2   6  18      131.43      138.00      4.90 o 
  -1   6  18      239.91      245.04      5.95 o 
   0   6  18       76.54       81.52      4.61 o 
   1   6  18      224.33      244.46      6.30 o 
   2   6  18      103.40      103.64      4.63 o 
   3   6  18      149.10      154.03      5.43 o 
   4   6  18      369.69      375.40      7.53 o 
   5   6  18      565.02      585.57      8.84 o 
  -5   7  18       56.03       62.94      4.05 o 
  -4   7  18      162.11      184.90      5.70 o 
  -3   7  18      273.38      290.67      6.02 o 
  -2   7  18       79.94       76.24      3.42 o 
  -1   7  18        7.47       11.54      2.39 o 
   0   7  18      353.06      349.67      8.24 o 
   1   7  18        2.76        0.54      2.82 o 
   2   7  18       79.93       76.85      4.64 o 
   3   7  18      235.11      244.74      5.96 o 
   4   7  18      138.78      156.35      4.42 o 
   5   7  18       42.26       44.67      3.99 o 
  -4   8  18      376.97      410.74      9.30 o 
  -3   8  18       49.29       55.20      2.90 o 
  -2   8  18      317.66      320.80      6.25 o 
  -1   8  18      145.58      137.82      5.28 o 
   0   8  18      341.47      334.55      7.12 o 
   1   8  18      140.05      146.08      4.45 o 
   2   8  18      297.92      311.87      7.75 o 
   3   8  18       50.92       55.81      3.69 o 
   4   8  18      350.79      392.12      9.75 o 
  -3   9  18       56.52       48.88      4.31 o 
  -2   9  18       61.80       80.02      3.94 o 
  -1   9  18      130.65      133.77      5.33 o 
   0   9  18       24.10       32.09      3.57 o 
   1   9  18      121.52      131.54      4.88 o 
   2   9  18       41.98       53.62      3.24 o 
   3   9  18       45.97       41.82      3.81 o 
   1   0  19       12.47       16.30      3.05 o 
   2   0  19      826.45      822.08     11.83 o 
   3   0  19       45.52       57.86      4.09 o 
   4   0  19      437.40      434.89      7.21 o 
   5   0  19       11.83       18.38      2.72 o 
   6   0  19      338.34      309.02      5.88 o 
  -6   1  19       57.45       65.64      3.24 o 
  -5   1  19      184.11      172.86      4.72 o 
  -4   1  19       88.15       91.30      4.06 o 
  -3   1  19      373.32      357.38      7.49 o 
  -2   1  19      252.83      227.87      6.86 o 
  -1   1  19      433.80      429.93      7.93 o 
   0   1  19     1035.53      990.13     13.23 o 
   1   1  19      355.90      366.24      8.48 o 
   2   1  19      234.72      228.81      5.81 o 
   3   1  19      448.67      447.09     10.22 o 
   4   1  19       73.78       64.28      3.35 o 
   5   1  19      169.58      158.23      4.60 o 
   6   1  19       63.57       74.28      3.53 o 
  -6   2  19       25.51       37.46      3.09 o 
  -5   2  19       53.90       50.62      3.06 o 
  -4   2  19      552.23      566.04      8.14 o 
  -3   2  19      234.00      219.58      5.15 o 
  -2   2  19      184.48      178.20      6.20 o 
  -1   2  19      269.15      289.55      7.92 o 
   0   2  19       32.39       38.06      3.53 o 
   1   2  19      273.26      293.24      7.56 o 
   2   2  19      187.99      180.31      5.61 o 
   3   2  19      228.76      211.91      6.74 o 
   4   2  19      534.17      554.28      8.20 o 
   5   2  19       68.71       72.35      3.45 o 
   6   2  19       21.46       24.33      2.56 o 
  -6   3  19       15.56       10.65      3.07 o 
  -5   3  19       44.11       56.05      3.46 o 
  -4   3  19       73.86       74.27      3.77 o 
  -3   3  19      176.03      172.19      5.09 o 
  -2   3  19      792.79      784.75     10.52 o 
  -1   3  19      941.19      903.75     11.96 o 
   0   3  19      790.22      789.89     10.54 o 
   1   3  19      929.02      900.53     12.33 o 
   2   3  19      762.43      748.29     10.75 o 
   3   3  19      148.87      149.91      5.47 o 
   4   3  19       81.65       84.31      3.81 o 
   5   3  19       48.65       60.93      3.58 o 
   6   3  19       15.43       14.93      2.46 o 
  -6   4  19       15.06       22.97      6.24 o 
  -5   4  19      130.38      145.31      4.23 o 
  -4   4  19       46.22       52.45      4.07 o 
  -3   4  19        6.24       12.20      2.54 o 
  -2   4  19      218.84      225.74      5.43 o 
  -1   4  19      549.57      536.33      8.74 o 
   0   4  19        2.01       -2.49      2.95 o 
   1   4  19      563.64      547.32      8.49 o 
   2   4  19      201.50      206.89      6.65 o 
   3   4  19        0.75        3.51      2.72 o 
   4   4  19       46.30       50.86      3.37 o 
   5   4  19       99.86      113.36      4.17 o 
   6   4  19       16.40       24.47      4.07 o 
  -5   5  19       30.82       38.37      3.04 o 
  -4   5  19      118.09      117.30      3.89 o 
  -3   5  19      129.93      126.37      4.08 o 
  -2   5  19       60.32       61.76      3.64 o 
  -1   5  19       25.58       25.56      3.04 o 
   0   5  19       40.93       44.71      3.77 o 
   1   5  19       18.99       21.43      3.11 o 
   2   5  19       40.95       44.47      3.49 o 
   3   5  19      117.15      113.93      5.64 o 
   4   5  19      132.07      130.23      4.71 o 
   5   5  19       35.69       34.27      3.26 o 
  -4   6  19      174.32      184.17      4.77 o 
  -3   6  19       13.66       11.06      2.22 o 
  -2   6  19       19.01       18.37      2.92 o 
  -1   6  19       81.76       73.94      3.55 o 
   0   6  19        7.02        8.42      3.12 o 
   1   6  19       76.87       83.35      4.83 o 
   2   6  19       22.08       22.86      2.81 o 
   3   6  19        9.32        5.71      2.81 o 
   4   6  19      149.69      167.67      7.26 o 
   5   6  19      519.90      576.61     29.53 o 
  -4   7  19      110.59      110.98      5.93 o 
  -3   7  19      250.22      279.53      5.04 o 
  -2   7  19       19.35       21.63      2.79 o 
  -1   7  19      246.47      253.77      7.02 o 
   0   7  19       77.49       80.54      4.22 o 
   1   7  19      249.41      260.79      7.43 o 
   2   7  19       11.49       11.34      2.88 o 
   3   7  19      271.04      309.76      7.21 o 
   4   7  19      114.97      126.06      4.41 o 
  -3   8  19      115.93      144.74      7.56 o 
  -2   8  19       72.20       87.25      4.28 o 
  -1   8  19        7.65        4.73      2.91 o 
   0   8  19        6.79        6.11      3.11 o 
   1   8  19       10.51       11.49      3.19 o 
   2   8  19       91.46      108.70      4.45 o 
   3   8  19      104.06      108.84      5.51 o 
   0   9  19        2.27        1.93      5.02 o 
   0   0  20      285.87      285.01     10.24 o 
   1   0  20       14.20        9.87      2.67 o 
   2   0  20       68.08       68.66      4.13 o 
   3   0  20      429.68      453.57      8.77 o 
   4   0  20      664.26      655.61      9.48 o 
   5   0  20        0.29        0.95      2.48 o 
  -5   1  20      184.94      188.09      5.44 o 
  -4   1  20      146.26      143.54      5.11 o 
  -3   1  20      128.49      137.63      4.98 o 
  -2   1  20      120.84      138.96      5.26 o 
  -1   1  20        3.42        3.17      2.88 o 
   0   1  20       94.49       82.66      4.21 o 
   1   1  20        3.61        4.47      2.76 o 
   2   1  20      129.44      133.66      5.83 o 
   3   1  20      128.81      135.57      5.10 o 
   4   1  20      139.17      133.95      5.96 o 
   5   1  20      191.95      189.39      6.72 o 
  -5   2  20       53.71       60.53      4.23 o 
  -4   2  20      437.44      466.70      7.82 o 
  -3   2  20       84.53       85.19      4.28 o 
  -2   2  20      848.70      835.18     10.89 o 
  -1   2  20      716.61      706.22     10.19 o 
   0   2  20       17.57       12.54      3.06 o 
   1   2  20      693.04      685.10     10.67 o 
   2   2  20      846.53      844.02     13.20 o 
   3   2  20      105.21      110.09      4.68 o 
   4   2  20      469.06      501.70      8.13 o 
   5   2  20       42.10       48.09      3.71 o 
  -5   3  20      371.44      363.14     11.05 o 
  -4   3  20      303.86      326.44      6.60 o 
  -3   3  20        1.45        3.32      2.55 o 
  -2   3  20       94.22      100.73      4.06 o 
  -1   3  20      166.39      161.60      5.39 o 
   0   3  20      378.22      388.24      7.64 o 
   1   3  20      163.60      169.62      5.09 o 
   2   3  20       77.26       86.13      4.81 o 
   3   3  20        0.36        0.97      2.45 o 
   4   3  20      322.71      352.01      8.43 o 
   5   3  20      366.05      351.31      8.49 o 
  -5   4  20       12.27       19.87      9.67 o 
  -4   4  20       82.68      101.17      3.98 o 
  -3   4  20      442.32      466.81      7.31 o 
  -2   4  20       12.32       15.71      2.90 o 
  -1   4  20      304.67      306.16      6.63 o 
   0   4  20       96.40       92.67      4.19 o 
   1   4  20      340.49      338.15      7.37 o 
   2   4  20       13.95       18.73      3.16 o 
   3   4  20      417.64      447.33      9.14 o 
   4   4  20       75.12       94.35      4.69 o 
   5   4  20       17.00       16.28      3.01 o 
  -4   5  20      210.41      205.80      7.93 o 
  -3   5  20      195.02      190.31      5.73 o 
  -2   5  20      222.20      211.21      6.38 o 
  -1   5  20       49.07       55.66      3.16 o 
   0   5  20       65.90       66.16      3.89 o 
   1   5  20       51.50       56.83      4.48 o 
   2   5  20      233.28      232.71      8.11 o 
   3   5  20      200.51      203.03      6.68 o 
   4   5  20      209.61      228.39      7.11 o 
  -3   6  20      193.01      208.24      5.99 o 
  -2   6  20      176.58      181.33      5.51 o 
  -1   6  20      255.95      261.15     10.62 o 
   0   6  20      152.40      158.24      5.63 o 
   1   6  20      247.13      258.86      7.63 o 
   2   6  20      202.13      217.17      8.51 o 
   3   6  20      205.12      231.48      6.43 o 
  -2   7  20      110.33      117.85      6.54 o 
  -1   7  20      118.59      137.37      5.77 o 
   0   7  20        9.05        9.65      3.73 o 
   1   7  20      124.44      143.33      5.57 o 
   2   7  20      111.01      117.55      5.49 o 
   1   0  21      181.26      184.79      5.89 o 
   2   0  21       80.59       91.27      4.28 o 
   3   0  21        6.19        8.83      2.80 o 
   4   0  21        3.26        3.74      3.22 o 
  -4   1  21      142.22      136.54      6.89 o 
  -3   1  21      343.16      372.07      7.52 o 
  -2   1  21       19.07       24.13      2.95 o 
  -1   1  21      261.59      272.51      8.06 o 
   0   1  21        0.94        2.17      2.30 o 
   1   1  21      278.93      287.42      6.78 o 
   2   1  21       10.62       12.32      3.31 o 
   3   1  21      327.75      354.43      7.51 o 
   4   1  21      156.56      169.32      6.71 o 
  -4   2  21      242.93      235.42      7.35 o 
  -3   2  21       22.01       25.32      3.27 o 
  -2   2  21       53.08       48.87      2.92 o 
  -1   2  21       91.31      107.75      5.38 o 
   0   2  21      164.17      158.68      5.39 o 
   1   2  21      109.49      130.42      5.07 o 
   2   2  21       62.62       63.39      4.65 o 
   3   2  21       21.87       26.01      4.35 o 
   4   2  21      258.99      254.30      7.63 o 
  -4   3  21       83.11       81.82      3.73 o 
  -3   3  21       96.46       99.95      4.28 o 
  -2   3  21      686.97      701.95      9.64 o 
  -1   3  21      189.00      190.48      6.34 o 
   0   3  21      105.46       95.00      4.28 o 
   1   3  21      215.27      226.42      6.26 o 
   2   3  21      649.10      670.42     10.17 o 
   3   3  21       98.22       91.67      5.28 o 
   4   3  21       76.26       83.21      5.12 o 
  -3   4  21       21.34       18.44      3.14 o 
  -2   4  21       83.48       77.13      4.39 o 
  -1   4  21       34.32       38.11      3.60 o 
   0   4  21     1160.21     1175.52     14.29 o 
   1   4  21       38.19       39.93      3.28 o 
   2   4  21       81.67       81.80      5.58 o 
   3   4  21       32.19       32.96      3.41 o 
  -3   5  21      137.44      148.37      7.15 o 
  -2   5  21      139.88      168.23      6.18 o 
  -1   5  21       73.23       73.48      4.30 o 
   0   5  21      223.83      240.19      9.49 o 
   1   5  21       76.55       76.38      4.06 o 
   2   5  21      176.37      189.42      7.94 o 
   3   5  21      132.03      140.09      6.62 o 
  -1   6  21      148.34      150.78      9.41 o 
   0   6  21        8.93       17.97      4.95 o 
   1   6  21      143.71      147.66     10.06 o 
   2   6  21      276.91      268.66     14.79 o 
   0   0  22      363.73      399.93     11.57 o 
   1   0  22       61.14       74.86      4.02 o 
   2   0  22      549.66      580.53      9.66 o 
   3   0  22       10.11        6.28      2.78 o 
  -3   1  22      122.55      124.91      5.15 o 
  -2   1  22       49.21       48.75      3.80 o 
  -1   1  22       16.01       14.05      2.60 o 
   0   1  22      725.73      813.21     11.30 o 
   1   1  22       10.34        7.96      3.12 o 
   2   1  22       77.67       72.93      5.37 o 
   3   1  22      109.40      100.05      6.60 o 
  -3   2  22      315.83      344.00      8.78 o 
  -2   2  22      184.96      195.13      7.11 o 
  -1   2  22       14.16       22.40      2.74 o 
   0   2  22      353.46      351.92      7.95 o 
   1   2  22       16.86       29.23      3.46 o 
   2   2  22      178.00      190.99      6.82 o 
   3   2  22      330.89      345.46     22.68 o 
  -2   3  22      698.33      759.98     13.83 o 
  -1   3  22      318.59      352.53      8.77 o 
   0   3  22      719.50      738.49     11.94 o 
   1   3  22      298.69      323.57      7.81 o 
   2   3  22      721.23      754.04     17.03 o 
  -1   4  22        7.14        9.72      3.66 o 
   0   4  22      102.99      104.36      6.58 o 
   1   4  22        3.43       -2.24      3.01 o 
                                                 
